# Supplementary material for: Honey bee nutritranscriptomics reveals key insights towards precision nutrition
Source: J Adv Res. 2025 Sep 30;84:95–108. doi: 10.1016/j.jare.2025.09.050 (PMC13227215; doi:10.1016/j.jare.2025.09.050)
Supplement: Supplementary Data 2 [file mmc2.xlsx]

## Sheet: Table S1
Table S1. Raw consumption and weight data used to generate figure 1
sample	colony	stock	treatment	replicate	unique_id	count_matrix_ID	consumption	heads	thoraces	avg_head	avg_thorax
1	1	russian	Sugar	1	russianSugar1	Colony1_Sugar_Rep1	2.16043	0.0205	0.072	0.0025625	0.009
2	1	russian	Sugar	2	russianSugar2	Colony1_Sugar_Rep2	2.67791	0.0195	0.0705	0.0024375	0.0088125
3	1	russian	Sugar	3	russianSugar3	Colony 1_Sugar_Rep3	2.61498	0.02	0.068	0.0025	0.0085
4	1	russian	Sugar	4	russianSugar4	Colony1_Sugar_Rep4	2.58835	0.019	0.068	0.002375	0.0085
5	1	russian	Pollen	1	russianPollen1	Colony1_Pollen_Rep1	2.07488	0.0265	0.079	0.0033125	0.009875
6	1	russian	Pollen	2	russianPollen2	Colony1_Pollen_Rep2	2.09527	0.0235	0.0785	0.0029375	0.0098125
7	1	russian	Pollen	3	russianPollen3	Colony1_Pollen_Rep3	2.15583	0.025	0.0795	0.003125	0.0099375
8	1	russian	Pollen	4	russianPollen4	Colony1_Pollen_Rep4	2.08084	0.0235	0.078	0.0029375	0.00975
9	1	russian	Chlorella	1	russianChlorella1	Colony1_Chlorella_Rep1	1.30751	0.0235	0.078	0.0029375	0.00975
10	1	russian	Chlorella	2	russianChlorella2	Colony1_Chlorella_Rep2	1.27643	0.0245	0.0805	0.0030625	0.0100625
11	1	russian	Chlorella	3	russianChlorella3	Colony1_Chlorella_Rep3	1.16633	0.0275	0.079	0.0034375	0.009875
12	1	russian	Chlorella	4	russianChlorella4	Colony1_Chlorella_Rep4	1.3041	0.0275	0.08	0.0034375	0.01
13	1	russian	Spirulina	1	russianSpirulina1	Colony1_Spirulina_Rep1	1.36983	0.0245	0.0755	0.0030625	0.0094375
14	1	russian	Spirulina	2	russianSpirulina2	Colony1_Spirulina_Rep2	1.46209	0.024	0.0755	0.003	0.0094375
15	1	russian	Spirulina	3	russianSpirulina3	Colony1_Spirulina_Rep3	1.24292	0.023	0.075	0.002875	0.009375
16	1	russian	Spirulina	4	russianSpirulina4	Colony1_Spirulina_Rep4	0.963829	0.022	0.071	0.00275	0.008875
17	2	russian	Sugar	1	russianSugar1	Colony2_Sugar_Rep1	2.38302	0.02	0.0745	0.0025	0.0093125
18	2	russian	Sugar	2	russianSugar2	Colony2_Sugar_Rep2	2.69506	0.021	0.073	0.002625	0.009125
19	2	russian	Sugar	3	russianSugar3	Colony2_Sugar_Rep3	2.6351	0.0205	0.0735	0.0025625	0.0091875
20	2	russian	Sugar	4	russianSugar4	Colony2_Sugar_Rep4	2.92053	0.021	0.074	0.002625	0.00925
21	2	russian	Pollen	1	russianPollen1	Colony2_Pollen_Rep1	1.97525	0.0255	0.083	0.0031875	0.010375
22	2	russian	Pollen	2	russianPollen2	Colony2_Pollen_Rep2	2.22422	0.0255	0.0825	0.0031875	0.0103125
23	2	russian	Pollen	3	russianPollen3	Colony2_Pollen_Rep3	2.1937	0.026	0.0855	0.00325	0.0106875
24	2	russian	Pollen	4	russianPollen4	Colony2_Pollen_Rep4	1.98543	0.0275	0.084	0.0034375	0.0105
25	2	russian	Chlorella	1	russianChlorella1	Colony2_Chlorella_Rep1	1.16392	0.026	0.0805	0.00325	0.0100625
26	2	russian	Chlorella	2	russianChlorella2	Colony2_Chlorella_Rep2	1.30577	0.026	0.083	0.00325	0.010375
27	2	russian	Chlorella	3	russianChlorella3	Colony2_Chlorella_Rep3	1.38587	0.028	0.0845	0.0035	0.0105625
28	2	russian	Chlorella	4	russianChlorella4	Colony2_Chlorella_Rep4	1.37576	0.0285	0.086	0.0035625	0.01075
29	2	russian	Spirulina	1	russianSpirulina1	Colony2_Spirulina_Rep1	1.36438	0.0255	0.0765	0.0031875	0.0095625
30	2	russian	Spirulina	2	russianSpirulina2	Colony2_Spirulina_Rep2	1.4454	0.0245	0.0815	0.0030625	0.0101875
31	2	russian	Spirulina	3	russianSpirulina3	Colony2_Spirulina_Rep3	1.20672	0.0235	0.0755	0.0029375	0.0094375
32	2	russian	Spirulina	4	russianSpirulina4	Colony2_Spirulina_Rep4	1.0514	0.021	0.087	0.002625	0.010875
33	3	russian	Sugar	1	russianSugar1	Colony3_Sugar_Rep1	2.78793	0.0195	0.068	0.0024375	0.0085
34	3	russian	Sugar	2	russianSugar2	Colony3_Sugar_Rep2	2.81429	0.019	0.066	0.002375	0.00825
35	3	russian	Sugar	3	russianSugar3	Colony3_Sugar_Rep3	2.69361	0.0195	0.0695	0.0024375	0.0086875
36	3	russian	Sugar	4	russianSugar4	Colony3_Sugar_Rep4	3.19113	0.02	0.08	0.0025	0.01
37	3	russian	Pollen	1	russianPollen1	_Colony3_Pollen_Rep1	2.17404	0.024	0.0795	0.003	0.0099375
38	3	russian	Pollen	2	russianPollen2	Colony3_Pollen_Rep2	2.1658	0.026	0.0815	0.00325	0.0101875
39	3	russian	Pollen	3	russianPollen3	Colony3_Pollen_Rep3	1.80147	0.0235	0.084	0.0029375	0.0105
40	3	russian	Pollen	4	russianPollen4	Colony3_Pollen_Rep4	2.09864	0.027	0.0765	0.003375	0.0095625
41	3	russian	Chlorella	1	russianChlorella1	Colony3_Chlorella_Rep1	1.30989	0.026	0.0775	0.00325	0.0096875
42	3	russian	Chlorella	2	russianChlorella2	Colony3_Chlorella_Rep2	1.22415	0.025	0.08	0.003125	0.01
43	3	russian	Chlorella	3	russianChlorella3	Colony3_Chlorella_Rep3	1.32551	0.027	0.0815	0.003375	0.0101875
44	3	russian	Chlorella	4	russianChlorella4	Colony3_Chlorella_Rep4	1.18493	0.025	0.0805	0.003125	0.0100625
45	3	russian	Spirulina	1	russianSpirulina1	Colony3_Spirulina_Rep1	1.55614	0.026	0.079	0.00325	0.009875
46	3	russian	Spirulina	2	russianSpirulina2	Colony3_Spirulina_Rep2	1.42873	0.0245	0.0785	0.0030625	0.0098125
47	3	russian	Spirulina	3	russianSpirulina3	Colony3_Spirulina_Rep3	1.23637	0.025	0.077	0.003125	0.009625
48	3	russian	Spirulina	4	russianSpirulina4	Colony3_Spirulina_Rep4	1.19998	0.0235	0.0785	0.0029375	0.0098125
49	4	pol	Sugar	1	polSugar1	Colony4_Sugar_Rep1	3.38421	0.0185	0.0675	0.0023125	0.0084375
50	4	pol	Sugar	2	polSugar2	Colony4_Sugar_Rep2	2.86292	0.0205	0.069	0.0025625	0.008625
51	4	pol	Sugar	3	polSugar3	Colony4_Sugar_Rep3	2.83391	0.0195	0.0695	0.0024375	0.0086875
52	4	pol	Sugar	4	polSugar4	Colony4_Sugar_Rep4	2.86719	0.0195	0.0695	0.0024375	0.0086875
53	4	pol	Pollen	1	polPollen1	Colony4_Pollen_Rep1	1.83814	0.02	0.0765	0.0025	0.0095625
54	4	pol	Pollen	2	polPollen2	Colony4_Pollen_Rep2	1.88322	0.022	0.074	0.00275	0.00925
55	4	pol	Pollen	3	polPollen3	Colony4_Pollen_Rep3	1.76923	0.025	0.0745	0.003125	0.0093125
56	4	pol	Pollen	4	polPollen4	Colony4_Pollen_Rep4	1.92899	0.023	0.078	0.002875	0.00975
57	4	pol	Chlorella	1	polChlorella1	Colony4_Chlorella_Rep1	0.95291	0.022	0.076	0.00275	0.0095
58	4	pol	Chlorella	2	polChlorella2	Colony4_Chlorella_Rep2	1.25991	0.022	0.073	0.00275	0.009125
59	4	pol	Chlorella	3	polChlorella3	Colony4_Chlorella_Rep3	0.675354	0.0215	0.0765	0.0026875	0.0095625
60	4	pol	Chlorella	4	polChlorella4	Colony4_Chlorella_Rep4	1.2092	0.0235	0.076	0.0029375	0.0095
61	4	pol	Spirulina	1	polSpirulina1	Colony4_Spirulina_Rep1	0.772524	0.02	0.0725	0.0025	0.0090625
62	4	pol	Spirulina	2	polSpirulina2	Colony4_Spirulina_Rep2	0.843095	0.021	0.072	0.002625	0.009
63	4	pol	Spirulina	3	polSpirulina3	Colony4_Spirulina_Rep3	0.831363	0.021	0.076	0.002625	0.0095
64	4	pol	Spirulina	4	polSpirulina4	Colony4_Spirulina_Rep4	0.704043	0.021	0.0715	0.002625	0.0089375
65	5	pol	Sugar	1	polSugar1	Colony5_Sugar_Rep1	2.67626	0.019	0.069	0.002375	0.008625
66	5	pol	Sugar	2	polSugar2	Colony5_Sugar_Rep2	2.80085	0.0195	0.068	0.0024375	0.0085
67	5	pol	Sugar	3	polSugar3	Colony5_Sugar_Rep3	2.7219	0.0205	0.0705	0.0025625	0.0088125
68	5	pol	Sugar	4	polSugar4	Colony5_Sugar_Rep4	2.75727	0.02	0.068	0.0025	0.0085
69	5	pol	Pollen	1	polPollen1	Colony5_Pollen_Rep1	2.03801	0.024	0.078	0.003	0.00975
70	5	pol	Pollen	2	polPollen2	Colony5_Pollen_Rep2	1.88414	0.0245	0.0785	0.0030625	0.0098125
71	5	pol	Pollen	3	polPollen3	Colony5_Pollen_Rep3	1.92523	0.023	0.0785	0.002875	0.0098125
72	5	pol	Pollen	4	polPollen4	Colony5_Pollen_Rep4	1.91297	0.0245	0.078	0.0030625	0.00975
73	5	pol	Chlorella	1	polChlorella1	Colony5_Chlorella_Rep1	1.10468	0.022	0.076	0.00275	0.0095
74	5	pol	Chlorella	2	polChlorella2	Colony5_Chlorella_Rep2	1.25361	0.024	0.0795	0.003	0.0099375
75	5	pol	Chlorella	3	polChlorella3	Colony5_Chlorella_Rep3	1.35681	0.0235	0.0765	0.0029375	0.0095625
76	5	pol	Chlorella	4	polChlorella4	Colony5_Chlorella_Rep4	1.31182	0.0245	0.0795	0.0030625	0.0099375
77	5	pol	Spirulina	1	polSpirulina1	Colony5_Spirulina_Rep1	1.54894	0.0255	0.0755	0.0031875	0.0094375
78	5	pol	Spirulina	2	polSpirulina2	Colony5_Spirulina_Rep2	1.54941	0.024	0.0765	0.003	0.0095625
79	5	pol	Spirulina	3	polSpirulina3	Colony5_Spirulina_Rep3	1.40043	0.024	0.077	0.003	0.009625
80	5	pol	Spirulina	4	polSpirulina4	Colony5_Spirulina_Rep4	1.72188	0.023	0.0785	0.002875	0.0098125
81	6	pol	Sugar	1	polSugar1	Colony6_Sugar_Rep1	2.55553	0.0205	0.069	0.0025625	0.008625
82	6	pol	Sugar	2	polSugar2	Colony6_Sugar_Rep2	2.73534	0.0195	0.0695	0.0024375	0.0086875
83	6	pol	Sugar	3	polSugar3	Colony6_Sugar_Rep3	2.76078	0.021	0.0705	0.002625	0.0088125
84	6	pol	Sugar	4	polSugar4	Colony6_Sugar_Rep4	2.53123	0.0185	0.0685	0.0023125	0.0085625
85	6	pol	Pollen	1	polPollen1	Colony6_Pollen_Rep1	1.91268	0.023	0.0775	0.002875	0.0096875
86	6	pol	Pollen	2	polPollen2	Colony6_Pollen_Rep2	2.20456	0.0265	0.0795	0.0033125	0.0099375
87	6	pol	Pollen	3	polPollen3	Colony6_Pollen_Rep3	2.13349	0.024	0.081	0.003	0.010125
88	6	pol	Pollen	4	polPollen4	Colony6_Pollen_Rep4	2.10342	0.024	0.079	0.003	0.009875
89	6	pol	Chlorella	1	polChlorella1	Colony6_Chlorella_Rep1	1.31817	0.026	0.0805	0.00325	0.0100625
90	6	pol	Chlorella	2	polChlorella2	Colony6_Chlorella_Rep2	1.25029	0.0235	0.0745	0.0029375	0.0093125
91	6	pol	Chlorella	3	polChlorella3	Colony6_Chlorella_Rep3	1.2058	0.0235	0.0785	0.0029375	0.0098125
92	6	pol	Chlorella	4	polChlorella4	Colony6_Chlorella_Rep4	1.24759	0.025	0.0805	0.003125	0.0100625
93	6	pol	Spirulina	1	polSpirulina1	Colony6_Spirulina_Rep1	1.52278	0.024	0.0775	0.003	0.0096875
94	6	pol	Spirulina	2	polSpirulina2	Colony6_Spirulina_Rep2	1.36371	0.0225	0.0757	0.0028125	0.0094625
95	6	pol	Spirulina	3	polSpirulina3	Colony6_Spirulina_Rep3	1.38316	0.023	0.0775	0.002875	0.0096875
96	6	pol	Spirulina	4	polSpirulina4	Colony6_Spirulina_Rep4	1.22663	0.0245	0.078	0.0030625	0.00975
97	7	pol	Sugar	1	polSugar1	Colony7_Sugar_Rep1	2.84147	0.0185	0.0665	0.0023125	0.0083125
98	7	pol	Sugar	2	polSugar2	Colony7_Sugar_Rep2	2.68248	0.018	0.067	0.00225	0.008375
99	7	pol	Sugar	3	polSugar3	Colony7_Sugar_Rep3	2.9192	0.018	0.0625	0.00225	0.0078125
100	7	pol	Sugar	4	polSugar4	Colony7_Sugar_Rep4	2.76235	0.0185	0.0665	0.0023125	0.0083125
101	7	pol	Pollen	1	polPollen1	Colony7_Pollen_Rep1	1.67047	0.0235	0.0645	0.0029375	0.0080625
102	7	pol	Pollen	2	polPollen2	Colony7_Pollen_Rep2	1.70597	0.0225	0.0735	0.0028125	0.0091875
103	7	pol	Pollen	3	polPollen3	Colony7_Pollen_Rep3	1.4909	0.0215	0.0747	0.0026875	0.0093375
104	7	pol	Pollen	4	polPollen4	Colony7_Pollen_Rep4	1.43794	0.024	0.069	0.003	0.008625
105	7	pol	Chlorella	1	polChlorella1	Colony7_Chlorella_Rep1	1.22042	0.0245	0.077	0.0030625	0.009625
106	7	pol	Chlorella	2	polChlorella2	Colony7_Chlorella_Rep2	1.16923	0.0255	0.078	0.0031875	0.00975
107	7	pol	Chlorella	3	polChlorella3	_Colony7_Chlorella_Rep3	1.08202	0.0235	0.062	0.0029375	0.00775
108	7	pol	Chlorella	4	polChlorella4	Colony7_Chlorella_Rep4	1.08324	0.0235	0.073	0.0029375	0.009125
109	7	pol	Spirulina	1	polSpirulina1	Colony7_Spirulina_Rep1	1.18492	0.023	0.0745	0.002875	0.0093125
110	7	pol	Spirulina	2	polSpirulina2	Colony7_Spirulina_Rep2	1.04293	0.0215	0.0715	0.0026875	0.0089375
111	7	pol	Spirulina	3	polSpirulina3	Colony7_Spirulina_Rep3	0.946291	0.0235	0.0747	0.0029375	0.0093375
112	7	pol	Spirulina	4	polSpirulina4	Colony7_Spirulina_Rep4	1.28096	0.0235	0.0725	0.0029375	0.0090625

## Sheet: Table S2
Table S2. Amino acid composition of diets prior to formulation
Amino Acid	Pollen mg/g	Chlorella mg/g	Spirulina mg/g
ALA (A)	6.13475	23.4122	10.0498
ARG (R)	2.96763	15.2565	6.8662
ASP (D)	7.45406	22.6863	12.4615
GLU (E)	9.07444	32.2897	22.7228
GLY (G)	3.86317	17.0495	6.65206
HIS (H)	2.66176	6.05733	1.58616
ILE (I)	3.5857	11.3845	6.68872
LEU (L)	5.41344	24.2986	10.3073
LYS (K)	5.86557	21.4611	5.66271
PHE (F)	3.1495	13.4586	4.91596
PRO (P)	5.30726	13.1871	4.8848
SER (S)	2.60397	5.6586	2.51838
THR (T)	2.60216	7.39918	3.74774
TYR (Y)	0	5.20488	3.15691
VAL (V)	4.20569	16.7887	7.13614
Note: Serine and threonine are partially destroyed during hydrolysis. Cysteine, methionine, and tryptophan residues are destroyed during hydrolysis. They will not appear in Amino Acid Composition. The peptide hydrolysis process converts Asn (N) to Asp (D) and Gln (Q) to Glu (E). Thus, N and Q residues are calculated theoretically as D and E residues, respectively.

## Sheet: Table S3
Table S3. Library mapping rates
RNAseq quality metrics includong mapping % etc. For ref look at supp file of "Differential bumble bee gene expression associated with pathogen infection and pollen diet"
* Reads are 150 nt in length.		* The RNAseq libraries were prepared with Kapa Hyper Stranded mRNA library kit (Roche) . Read 1 aligns to the ANTISENSE strand and Read 2 aligns to the SENSE strand.
* The libraries were pooled; quantitated by qPCR and sequenced on two S4 lanes for 151 cycles from both ends of the fragments on a NovaSeq 6000.
Fastq files were generated and demultiplexed with with the bcl2fastq v2.20 Conversion Software (Illumina).			Adaptor sequence in read1:	Adaptor sequence in read2:
Adaptors have been trimmed from the 3'-end of the reads. Sequence of adaptors used to make the libraries (used the first 33nt for adaptor trimming).			AGATCGGAAGAGCACACGTCTGAACTCCAGTCACNNNNNNNNATCTCGTATGCCGTCTTCTGCTTG (NNNNNNNN= 8 nt index)	AGATCGGAAGAGCGTCGTGTAGGGAAAGAGTGTNNNNNNNNAGATCTCGGTGGTCGCCGTATCAT
	Sample	Name of library (sampleID_index_lane#_read#_001.fastq)	number of reads	uniquely mapped reads %	assigned	unassigned: multimapped	unassigned: no features	unassigned: ambiguous
	1_Colony1_Sugar_Rep1	1_Colony1_Sugar_Rep1_CCGCTACCAA-ACTGAGGTAA_L00M_R1_001.fastq.gz	54785723	0.8355	39497965	33041339	5855179	420939
		1_Colony1_Sugar_Rep1_CCGCTACCAA-ACTGAGGTAA_L00M_R2_001.fastq.gz	54785723
	2_Colony1_Sugar_Rep2	2_Colony1_Sugar_Rep2_CTGAACCTCC-ACAATGCCTG_L00M_R1_001.fastq.gz	50510903	0.8475	36971066	28019940	5429641	404950
		2_Colony1_Sugar_Rep2_CTGAACCTCC-ACAATGCCTG_L00M_R2_001.fastq.gz	50510903
	3_Colony1_Sugar_Rep3	3_Colony1_Sugar_Rep3_GGCCTTGTTA-CGTGGAACAC_L00M_R1_001.fastq.gz	53723484	0.8106	36764933	35675194	6392957	392360
		3_Colony1_Sugar_Rep3_GGCCTTGTTA-CGTGGAACAC_L00M_R2_001.fastq.gz	53723484
	4_Colony1_Sugar_Rep4	4_Colony1_Sugar_Rep4_TTAACGCAGA-GGCGGATCAA_L00M_R1_001.fastq.gz	57765300	0.8524	42029211	29296073	6717247	492902
		4_Colony1_Sugar_Rep4_TTAACGCAGA-GGCGGATCAA_L00M_R2_001.fastq.gz	57765300
	5_Colony1_Pollen_Rep1	5_Colony1_Pollen_Rep1_AGGTAGTGCG-ATCAGCCTCC_L00M_R1_001.fastq.gz	59210363	0.8287	42199764	39359729	6198163	668788
		5_Colony1_Pollen_Rep1_AGGTAGTGCG-ATCAGCCTCC_L00M_R2_001.fastq.gz	59210363
	6_Colony1_Pollen_Rep2	6_Colony1_Pollen_Rep2_CGTGTAACTT-TTGTCACGTT_L00M_R1_001.fastq.gz	65720027	0.8182	45788720	45388836	7331786	651054
		6_Colony1_Pollen_Rep2_CGTGTAACTT-TTGTCACGTT_L00M_R2_001.fastq.gz	65720027
	7_Colony1_Pollen_Rep3	7_Colony1_Pollen_Rep3_ACTTGTGACG-GGAGCTTGTG_L00M_R1_001.fastq.gz	52559793	0.8623	39203557	22224957	5534179	584808
		7_Colony1_Pollen_Rep3_ACTTGTGACG-GGAGCTTGTG_L00M_R2_001.fastq.gz	52559793
	8_Colony1_Pollen_Rep4	8_Colony1_Pollen_Rep4_CCATGCGTTG-GACAACACGG_L00M_R1_001.fastq.gz	54471226	0.8478	39405828	26506467	6201023	572095
		8_Colony1_Pollen_Rep4_CCATGCGTTG-GACAACACGG_L00M_R2_001.fastq.gz	54471226
	9_Colony1_Chlorella_Rep1	9_Colony1_Chlorella_Rep1_CCTTGTAGCG-GCTGGCTCAA_L00M_R1_001.fastq.gz	58195540	0.8442	43823834	35025379	4561264	742832
		9_Colony1_Chlorella_Rep1_CCTTGTAGCG-GCTGGCTCAA_L00M_R2_001.fastq.gz	58195540
	10_Colony1_Chlorella_Rep2	10_Colony1_Chlorella_Rep2_ACATACGTGA-TCTGTAACGC_L00M_R1_001.fastq.gz	55040260	0.8024	38867374	47985393	4666486	631867
		10_Colony1_Chlorella_Rep2_ACATACGTGA-TCTGTAACGC_L00M_R2_001.fastq.gz	55040260
	11_Colony1_Chlorella_Rep3	11_Colony1_Chlorella_Rep3_CTTGATATCC-AATGTCTGGA_L00M_R1_001.fastq.gz	48402186	0.8252	34458190	33017455	4885347	598683
		11_Colony1_Chlorella_Rep3_CTTGATATCC-AATGTCTGGA_L00M_R2_001.fastq.gz	48402186
	12_Colony1_Chlorella_Rep4	12_Colony1_Chlorella_Rep4_CAGCCGATGT-AAGAGTTCGA_L00M_R1_001.fastq.gz	58201384	0.8563	44512128	32587218	4603698	722507
		12_Colony1_Chlorella_Rep4_CAGCCGATGT-AAGAGTTCGA_L00M_R2_001.fastq.gz	58201384
	13_Colony1_Spirulina_Rep1	13_Colony1_Spirulina_Rep1_TCATGCGCTA-CCGAGAAGGT_L00M_R1_001.fastq.gz	58400255	0.873	44171462	24241128	6124357	685507
		13_Colony1_Spirulina_Rep1_TCATGCGCTA-CCGAGAAGGT_L00M_R2_001.fastq.gz	58400255
	14_Colony1_Spirulina_Rep2	14_Colony1_Spirulina_Rep2_ACTCCGTCCA-GTTGGCGTCT_L00M_R1_001.fastq.gz	56170219	0.8875	43060009	17592526	6161529	631463
		14_Colony1_Spirulina_Rep2_ACTCCGTCCA-GTTGGCGTCT_L00M_R2_001.fastq.gz	56170219
	15_Colony1_Spirulina_Rep3	15_Colony1_Spirulina_Rep3_GACAGCCTTG-ATTACGGTTG_L00M_R1_001.fastq.gz	53792069	0.8674	40866795	23230590	5173873	617669
		15_Colony1_Spirulina_Rep3_GACAGCCTTG-ATTACGGTTG_L00M_R2_001.fastq.gz	53792069
	16_Colony1_Spirulina_Rep4	16_Colony1_Spirulina_Rep4_CGGTTATCTG-CAACGCATAA_L00M_R1_001.fastq.gz	47381372	0.8644	35421220	21379567	5046364	487024
		16_Colony1_Spirulina_Rep4_CGGTTATCTG-CAACGCATAA_L00M_R2_001.fastq.gz	47381372
	17_Colony2_Sugar_Rep1	17_Colony2_Sugar_Rep1_TACTCCACGG-GTTCTCATAG_L00M_R1_001.fastq.gz	64934791	0.8145	42355291	42316447	9970271	563493
		17_Colony2_Sugar_Rep1_TACTCCACGG-GTTCTCATAG_L00M_R2_001.fastq.gz	64934791
	18_Colony2_Sugar_Rep2	18_Colony2_Sugar_Rep2_ACTTCCGGCA-CGTGTAACTT_L00M_R1_001.fastq.gz	47623121	0.8278	31215986	25603250	7816234	389701
		18_Colony2_Sugar_Rep2_ACTTCCGGCA-CGTGTAACTT_L00M_R2_001.fastq.gz	47623121
	19_Colony2_Sugar_Rep3	19_Colony2_Sugar_Rep3_GTGAAGCTGC-CTCACATTGC_L00M_R1_001.fastq.gz	53811933	0.7824	34027327	42389401	7605753	471806
		19_Colony2_Sugar_Rep3_GTGAAGCTGC-CTCACATTGC_L00M_R2_001.fastq.gz	53811933
	20_Colony2_Sugar_Rep4	20_Colony2_Sugar_Rep4_TTGCTCTTCT-TGCGACTTCG_L00M_R1_001.fastq.gz	44043880	0.8195	29062764	26154778	6654804	375073
		20_Colony2_Sugar_Rep4_TTGCTCTTCT-TGCGACTTCG_L00M_R2_001.fastq.gz	44043880
	21_Colony2_Pollen_Rep1	21_Colony2_Pollen_Rep1_AACGCACGTA-TTGAATCAGG_L00M_R1_001.fastq.gz	53585168	0.7369	32222754	54077816	6713255	549856
		21_Colony2_Pollen_Rep1_AACGCACGTA-TTGAATCAGG_L00M_R2_001.fastq.gz	53585168
	22_Colony2_Pollen_Rep2	22_Colony2_Pollen_Rep2_TTACTGCAGG-GCACGTTCTA_L00M_R1_001.fastq.gz	56576977	0.7523	35489472	51786231	6487854	586415
		22_Colony2_Pollen_Rep2_TTACTGCAGG-GCACGTTCTA_L00M_R2_001.fastq.gz	56576977
	23_Colony2_Pollen_Rep3	23_Colony2_Pollen_Rep3_CCAGTTGAGG-ACCTTGCGAA_L00M_R1_001.fastq.gz	58447644	0.7907	39431575	26665526	6003652	779120
		23_Colony2_Pollen_Rep3_CCAGTTGAGG-ACCTTGCGAA_L00M_R2_001.fastq.gz	58447644
	24_Colony2_Pollen_Rep4	24_Colony2_Pollen_Rep4_TGTGCGTTAA-TCGGCATTAA_L00M_R1_001.fastq.gz	53189825	0.8138	35396412	12111907	7237597	650776
		24_Colony2_Pollen_Rep4_TGTGCGTTAA-TCGGCATTAA_L00M_R2_001.fastq.gz	53189825
	25_Colony2_Chlorella_Rep1	25_Colony2_Chlorella_Rep1_ACTAGTGCTT-ACTCTGTTCT_L00M_R1_001.fastq.gz	73230624	0.8222	49439129	36122397	9793663	976774
		25_Colony2_Chlorella_Rep1_ACTAGTGCTT-ACTCTGTTCT_L00M_R2_001.fastq.gz	73230624
	26_Colony2_Chlorella_Rep2	26_Colony2_Chlorella_Rep2_CGTGGAACAC-GAACAGATGG_L00M_R1_001.fastq.gz	49438565	0.7126	26613055	38528386	7887628	730670
		26_Colony2_Chlorella_Rep2_CGTGGAACAC-GAACAGATGG_L00M_R2_001.fastq.gz	49438565
	27_Colony2_Chlorella_Rep3	27_Colony2_Chlorella_Rep3_ATGGAAGTGG-CACCTACGAA_L00M_R1_001.fastq.gz	59252784	0.6901	32134127	54639645	7277849	888684
		27_Colony2_Chlorella_Rep3_ATGGAAGTGG-CACCTACGAA_L00M_R2_001.fastq.gz	59252784
	28_Colony2_Chlorella_Rep4	28_Colony2_Chlorella_Rep4_TGAGATCACA-TGTACCGTGC_L00M_R1_001.fastq.gz	40342637	0.7953	25377590	21962256	6156843	549009
		28_Colony2_Chlorella_Rep4_TGAGATCACA-TGTACCGTGC_L00M_R2_001.fastq.gz	40342637
	29_Colony2_Spirulina_Rep1	29_Colony2_Spirulina_Rep1_GTCCTTGGTG-CCTCTTGACA_L00M_R1_001.fastq.gz	52389248	0.8931	39644066	13438903	6591071	553020
		29_Colony2_Spirulina_Rep1_GTCCTTGGTG-CCTCTTGACA_L00M_R2_001.fastq.gz	52389248
	30_Colony2_Spirulina_Rep2	30_Colony2_Spirulina_Rep2_GAGCGTGGAA-GTACCTTAGA_L00M_R1_001.fastq.gz	50845510	0.8808	36774431	13638335	7476020	535574
		30_Colony2_Spirulina_Rep2_GAGCGTGGAA-GTACCTTAGA_L00M_R2_001.fastq.gz	50845510
	31_Colony2_Spirulina_Rep3	31_Colony2_Spirulina_Rep3_CACACGCTGT-GTCTCCGTTC_L00M_R1_001.fastq.gz	67775565	0.8689	47985382	16711890	10225435	681598
		31_Colony2_Spirulina_Rep3_CACACGCTGT-GTCTCCGTTC_L00M_R2_001.fastq.gz	67775565
	32_Colony2_Spirulina_Rep4	32_Colony2_Spirulina_Rep4_TGGTTGTACA-GATGGTAGCG_L00M_R1_001.fastq.gz	46061517	0.9422	41390572	4662042	1821223	187873
		32_Colony2_Spirulina_Rep4_TGGTTGTACA-GATGGTAGCG_L00M_R2_001.fastq.gz	46061517
	33_Colony3_Sugar_Rep1	33_Colony3_Sugar_Rep1_ATCACTCACA-GTTACCGTAA_L00M_R1_001.fastq.gz	52070174	0.8616	36491446	20872508	7958764	414330
		33_Colony3_Sugar_Rep1_ATCACTCACA-GTTACCGTAA_L00M_R2_001.fastq.gz	52070174
	34_Colony3_Sugar_Rep2	34_Colony3_Sugar_Rep2_CGGAGGTAGA-TCCATCTGAA_L00M_R1_001.fastq.gz	49177329	0.8853	36231756	15708995	6920792	382205
		34_Colony3_Sugar_Rep2_CGGAGGTAGA-TCCATCTGAA_L00M_R2_001.fastq.gz	49177329
	35_Colony3_Sugar_Rep3	35_Colony3_Sugar_Rep3_GAGTTGACAA-ACAGATGCTA_L00M_R1_001.fastq.gz	55851285	0.8927	41463172	16151895	7960742	434539
		35_Colony3_Sugar_Rep3_GAGTTGACAA-ACAGATGCTA_L00M_R2_001.fastq.gz	55851285
	36_Colony3_Sugar_Rep4	36_Colony3_Sugar_Rep4_GCCGAACTTG-GATCTCGTCC_L00M_R1_001.fastq.gz	48909206	0.8857	36013655	16422571	6921224	383703
		36_Colony3_Sugar_Rep4_GCCGAACTTG-GATCTCGTCC_L00M_R2_001.fastq.gz	48909206
	37_Colony3_Pollen_Rep1	37_Colony3_Pollen_Rep1_AGGCCTCACA-AACAGAACCT_L00M_R1_001.fastq.gz	54303547	0.9246	47205377	6174350	3325813	222642
		37_Colony3_Pollen_Rep1_AGGCCTCACA-AACAGAACCT_L00M_R2_001.fastq.gz	54303547
	38_Colony3_Pollen_Rep2	38_Colony3_Pollen_Rep2_TCTCTGTTAG-CACGAGTATG_L00M_R1_001.fastq.gz	50591102	0.8581	35999324	22382533	6860795	549676
		38_Colony3_Pollen_Rep2_TCTCTGTTAG-CACGAGTATG_L00M_R2_001.fastq.gz	50591102
	39_Colony3_Pollen_Rep3	39_Colony3_Pollen_Rep3_TCCGACGATT-TGGTATCCGG_L00M_R1_001.fastq.gz	57442319	0.8929	43135242	10643613	7595039	560288
		39_Colony3_Pollen_Rep3_TCCGACGATT-TGGTATCCGG_L00M_R2_001.fastq.gz	57442319
	40_Colony3_Pollen_Rep4	40_Colony3_Pollen_Rep4_AGGCTATGTT-CGGTGGACAT_L00M_R1_001.fastq.gz	59966187	0.8619	44294788	22296645	6754415	634159
		40_Colony3_Pollen_Rep4_AGGCTATGTT-CGGTGGACAT_L00M_R2_001.fastq.gz	59966187
	41_Colony3_Chlorella_Rep1	41_Colony3_Chlorella_Rep1_CGTTCTCTTG-CCACTTGGTG_L00M_R1_001.fastq.gz	49377130	0.8804	38374937	19034383	4453499	643030
		41_Colony3_Chlorella_Rep1_CGTTCTCTTG-CCACTTGGTG_L00M_R2_001.fastq.gz	49377130
	42_Colony3_Chlorella_Rep2	42_Colony3_Chlorella_Rep2_TTGTCTATGG-GTGTACTCAA_L00M_R1_001.fastq.gz	60484749	0.8631	45168784	29951401	6307632	727108
		42_Colony3_Chlorella_Rep2_TTGTCTATGG-GTGTACTCAA_L00M_R2_001.fastq.gz	60484749
	43_Colony3_Chlorella_Rep3	43_Colony3_Chlorella_Rep3_GATGGATACA-TACGGAACCG_L00M_R1_001.fastq.gz	52469598	0.8792	40306404	21230187	5124479	702104
		43_Colony3_Chlorella_Rep3_GATGGATACA-TACGGAACCG_L00M_R2_001.fastq.gz	52469598
	44_Colony3_Chlorella_Rep4	44_Colony3_Chlorella_Rep4_CACTTAGGCG-TAGGACCTCC_L00M_R1_001.fastq.gz	54551212	0.9402	48989268	9780156	2085443	213718
		44_Colony3_Chlorella_Rep4_CACTTAGGCG-TAGGACCTCC_L00M_R2_001.fastq.gz	54551212
	45_Colony3_Spirulina_Rep1	45_Colony3_Spirulina_Rep1_ACACTGGCTA-TCCAAGCAGG_L00M_R1_001.fastq.gz	52650561	0.8817	38678570	15881023	7156570	589086
		45_Colony3_Spirulina_Rep1_ACACTGGCTA-TCCAAGCAGG_L00M_R2_001.fastq.gz	52650561
	46_Colony3_Spirulina_Rep2	46_Colony3_Spirulina_Rep2_ATCGCCACTG-CTGACGTGAA_L00M_R1_001.fastq.gz	53182421	0.9018	40893215	12622122	6450252	616660
		46_Colony3_Spirulina_Rep2_ATCGCCACTG-CTGACGTGAA_L00M_R2_001.fastq.gz	53182421
	47_Colony3_Spirulina_Rep3	47_Colony3_Spirulina_Rep3_CTGACGTGAA-AGGCTATGTT_L00M_R1_001.fastq.gz	52464994	0.8982	40364697	13482802	6173813	586630
		47_Colony3_Spirulina_Rep3_CTGACGTGAA-AGGCTATGTT_L00M_R2_001.fastq.gz	52464994
	48_Colony3_Spirulina_Rep4	48_Colony3_Spirulina_Rep4_TCAATCGTCT-GACTATGTCA_L00M_R1_001.fastq.gz	61187737	0.8931	47183798	17775333	6797859	664523
		48_Colony3_Spirulina_Rep4_TCAATCGTCT-GACTATGTCA_L00M_R2_001.fastq.gz	61187737
	49_Colony4_Sugar_Rep1	49_Colony4_Sugar_Rep1_ACCAATCTCG-AGTGCCGGAA_L00M_R1_001.fastq.gz	63008602	0.9639	59372019	4107153	1276926	85303
		49_Colony4_Sugar_Rep1_ACCAATCTCG-AGTGCCGGAA_L00M_R2_001.fastq.gz	63008602
	50_Colony4_Sugar_Rep2	50_Colony4_Sugar_Rep2_GTCGTGACAC-AGCCATACAA_L00M_R1_001.fastq.gz	56671592	0.9655	53778348	2912463	897565	42433
		50_Colony4_Sugar_Rep2_GTCGTGACAC-AGCCATACAA_L00M_R2_001.fastq.gz	56671592
	51_Colony4_Sugar_Rep3	51_Colony4_Sugar_Rep3_TCTCTAGTCG-AATCGATCCA_L00M_R1_001.fastq.gz	56377892	0.9665	52294742	4913248	1522668	108946
		51_Colony4_Sugar_Rep3_TCTCTAGTCG-AATCGATCCA_L00M_R2_001.fastq.gz	56377892
	52_Colony4_Sugar_Rep4	52_Colony4_Sugar_Rep4_ATTACGGTTG-GGTGATTCCG_L00M_R1_001.fastq.gz	59786391	0.9652	56359061	3193864	1275159	72876
		52_Colony4_Sugar_Rep4_ATTACGGTTG-GGTGATTCCG_L00M_R2_001.fastq.gz	59786391
	53_Colony4_Pollen_Rep1	53_Colony4_Pollen_Rep1_CGGTAAGTAA-TAGATAGCTC_L00M_R1_001.fastq.gz	61412035	0.9724	59135048	2608988	542544	41728
		53_Colony4_Pollen_Rep1_CGGTAAGTAA-TAGATAGCTC_L00M_R2_001.fastq.gz	61412035
	54_Colony4_Pollen_Rep2	54_Colony4_Pollen_Rep2_TAACGTCCGG-CTCTCGAGGT_L00M_R1_001.fastq.gz	55566441	0.9635	52777290	3470086	703940	55186
		54_Colony4_Pollen_Rep2_TAACGTCCGG-CTCTCGAGGT_L00M_R2_001.fastq.gz	55566441
	55_Colony4_Pollen_Rep3	55_Colony4_Pollen_Rep3_GAACACAGTT-GTGAATTCGG_L00M_R1_001.fastq.gz	58268472	0.9666	55544666	3600057	721180	56878
		55_Colony4_Pollen_Rep3_GAACACAGTT-GTGAATTCGG_L00M_R2_001.fastq.gz	58268472
	56_Colony4_Pollen_Rep4	56_Colony4_Pollen_Rep4_AGGTCCTATA-GCGTGACGTT_L00M_R1_001.fastq.gz	46056800	0.9668	43946864	2843415	543126	37560
		56_Colony4_Pollen_Rep4_AGGTCCTATA-GCGTGACGTT_L00M_R2_001.fastq.gz	46056800
	57_Colony4_Chlorella_Rep1	57_Colony4_Chlorella_Rep1_TTGACCTAGC-GGAACACCAA_L00M_R1_001.fastq.gz	44243498	0.9677	42200271	2367093	555435	58548
		57_Colony4_Chlorella_Rep1_TTGACCTAGC-GGAACACCAA_L00M_R2_001.fastq.gz	44243498
	58_Colony4_Chlorella_Rep2	58_Colony4_Chlorella_Rep2_GCTTCAATCA-TTCCACCTGG_L00M_R1_001.fastq.gz	54309378	0.9707	51990996	1872052	676804	50953
		58_Colony4_Chlorella_Rep2_GCTTCAATCA-TTCCACCTGG_L00M_R2_001.fastq.gz	54309378
	59_Colony4_Chlorella_Rep3	59_Colony4_Chlorella_Rep3_TGCGTGCGAA-ATCGGTATGA_L00M_R1_001.fastq.gz	74294528	0.9672	70712879	4216653	1043900	101750
		59_Colony4_Chlorella_Rep3_TGCGTGCGAA-ATCGGTATGA_L00M_R2_001.fastq.gz	74294528
	60_Colony4_Chlorella_Rep4	60_Colony4_Chlorella_Rep4_AATGGTACCT-ACAACCGTCG_L00M_R1_001.fastq.gz	82806543	0.9682	79042173	4696523	1022388	110981
		60_Colony4_Chlorella_Rep4_AATGGTACCT-ACAACCGTCG_L00M_R2_001.fastq.gz	82806543
	61_Colony4_Spirulina_Rep1	61_Colony4_Spirulina_Rep1_TGTATCGCGA-CGTGTGAGTG_L00M_R1_001.fastq.gz	70790346	0.9776	68757711	1294618	420970	24914
		61_Colony4_Spirulina_Rep1_TGTATCGCGA-CGTGTGAGTG_L00M_R2_001.fastq.gz	70790346
	62_Colony4_Spirulina_Rep2	62_Colony4_Spirulina_Rep2_GTAACATTGG-TCGTGGCCAA_L00M_R1_001.fastq.gz	64077552	0.9658	60533058	2395943	1258708	91898
		62_Colony4_Spirulina_Rep2_GTAACATTGG-TCGTGGCCAA_L00M_R2_001.fastq.gz	64077552
	63_Colony4_Spirulina_Rep3	63_Colony4_Spirulina_Rep3_CAACAATTCG-GCGACCGATT_L00M_R1_001.fastq.gz	60280042	0.9612	56546607	3287235	1298954	97186
		63_Colony4_Spirulina_Rep3_CAACAATTCG-GCGACCGATT_L00M_R2_001.fastq.gz	60280042
	64_Colony4_Spirulina_Rep4	64_Colony4_Spirulina_Rep4_GCGTGTCATG-CGATTGTTCT_L00M_R1_001.fastq.gz	62567827	0.9723	60044333	1833100	730469	58671
		64_Colony4_Spirulina_Rep4_GCGTGTCATG-CGATTGTTCT_L00M_R2_001.fastq.gz	62567827
	65_Colony5_Sugar_Rep1	65_Colony5_Sugar_Rep1_TAGATCCGAA-ACTTCGATAG_L00M_R1_001.fastq.gz	64351371	0.9283	56168099	10919739	3353248	219058
		65_Colony5_Sugar_Rep1_TAGATCCGAA-ACTTCGATAG_L00M_R2_001.fastq.gz	64351371
	66_Colony5_Sugar_Rep2	66_Colony5_Sugar_Rep2_TCTTAACTGG-TTCAGGCCGA_L00M_R1_001.fastq.gz	66144366	0.9316	58048864	9722481	3343217	229398
		66_Colony5_Sugar_Rep2_TCTTAACTGG-TTCAGGCCGA_L00M_R2_001.fastq.gz	66144366
	67_Colony5_Sugar_Rep3	67_Colony5_Sugar_Rep3_GTCACATCCG-AGAACAGTGA_L00M_R1_001.fastq.gz	47881299	0.9528	44114527	4128714	1435395	70228
		67_Colony5_Sugar_Rep3_GTCACATCCG-AGAACAGTGA_L00M_R2_001.fastq.gz	47881299
	68_Colony5_Sugar_Rep4	68_Colony5_Sugar_Rep4_TGAAGCATCT-GTTAGATACC_L00M_R1_001.fastq.gz	62067076	0.9354	53969591	7965624	3820604	264295
		68_Colony5_Sugar_Rep4_TGAAGCATCT-GTTAGATACC_L00M_R2_001.fastq.gz	62067076
	69_Colony5_Pollen_Rep1	69_Colony5_Pollen_Rep1_CGGACTACTT-CCTTAATACG_L00M_R1_001.fastq.gz	49519850	0.8642	36602283	16793389	5693448	499102
		69_Colony5_Pollen_Rep1_CGGACTACTT-CCTTAATACG_L00M_R2_001.fastq.gz	49519850
	70_Colony5_Pollen_Rep2	70_Colony5_Pollen_Rep2_AACGGAGTCC-GACACTCCTA_L00M_R1_001.fastq.gz	62192711	0.9652	58996668	3944077	959094	72000
		70_Colony5_Pollen_Rep2_AACGGAGTCC-GACACTCCTA_L00M_R2_001.fastq.gz	62192711
	71_Colony5_Pollen_Rep3	71_Colony5_Pollen_Rep3_AGGTGTGACC-GAGTTCGGAG_L00M_R1_001.fastq.gz	48169047	0.9582	44903828	2576052	1161069	89615
		71_Colony5_Pollen_Rep3_AGGTGTGACC-GAGTTCGGAG_L00M_R2_001.fastq.gz	48169047
	72_Colony5_Pollen_Rep4	72_Colony5_Pollen_Rep4_CCAGAGTTCC-CGAGAGACAT_L00M_R1_001.fastq.gz	56907975	0.8904	43412370	12782838	6628727	630089
		72_Colony5_Pollen_Rep4_CCAGAGTTCC-CGAGAGACAT_L00M_R2_001.fastq.gz	56907975
	73_Colony5_Chlorella_Rep1	73_Colony5_Chlorella_Rep1_CCAGTGATTG-AAGTGCACCT_L00M_R1_001.fastq.gz	54936720	0.9426	50679761	6144888	974671	129085
		73_Colony5_Chlorella_Rep1_CCAGTGATTG-AAGTGCACCT_L00M_R2_001.fastq.gz	54936720
	74_Colony5_Chlorella_Rep2	74_Colony5_Chlorella_Rep2_GACTGACATA-ATGCGGCCAA_L00M_R1_001.fastq.gz	48764541	0.9355	44264800	7357181	1190559	164400
		74_Colony5_Chlorella_Rep2_GACTGACATA-ATGCGGCCAA_L00M_R2_001.fastq.gz	48764541
	75_Colony5_Chlorella_Rep3	75_Colony5_Chlorella_Rep3_GCGATCCTTG-CTCAGACACC_L00M_R1_001.fastq.gz	51599371	0.9444	47275986	6694650	1243044	210091
		75_Colony5_Chlorella_Rep3_GCGATCCTTG-CTCAGACACC_L00M_R2_001.fastq.gz	51599371
	76_Colony5_Chlorella_Rep4	76_Colony5_Chlorella_Rep4_TGTTCCACTT-AATGGCACGG_L00M_R1_001.fastq.gz	57523060	0.9216	51411588	13525301	1345581	253928
		76_Colony5_Chlorella_Rep4_TGTTCCACTT-AATGGCACGG_L00M_R2_001.fastq.gz	57523060
	77_Colony5_Spirulina_Rep1	77_Colony5_Spirulina_Rep1_ATCCAATAGG-TCGTCATCTT_L00M_R1_001.fastq.gz	57432754	0.9623	53894901	3719621	1246957	126011
		77_Colony5_Spirulina_Rep1_ATCCAATAGG-TCGTCATCTT_L00M_R2_001.fastq.gz	57432754
	78_Colony5_Spirulina_Rep2	78_Colony5_Spirulina_Rep2_AGACCGTTAA-TGGCAATACA_L00M_R1_001.fastq.gz	51819318	0.954	47744111	3710014	1548711	141421
		78_Colony5_Spirulina_Rep2_AGACCGTTAA-TGGCAATACA_L00M_R2_001.fastq.gz	51819318
	79_Colony5_Spirulina_Rep3	79_Colony5_Spirulina_Rep3_ACTATTGACC-GCCGATGGTT_L00M_R1_001.fastq.gz	50446338	0.8869	39015692	14253678	5180074	544437
		79_Colony5_Spirulina_Rep3_ACTATTGACC-GCCGATGGTT_L00M_R2_001.fastq.gz	50446338
	80_Colony5_Spirulina_Rep4	80_Colony5_Spirulina_Rep4_GCCTAATTCC-AGGTTGCACG_L00M_R1_001.fastq.gz	45935440	0.8643	33538811	16417911	5618147	544755
		80_Colony5_Spirulina_Rep4_GCCTAATTCC-AGGTTGCACG_L00M_R2_001.fastq.gz	45935440
	81_Colony6_Sugar_Rep1	81_Colony6_Sugar_Rep1_GTAGGTACAA-CACTCAAGAA_L00M_R1_001.fastq.gz	52775728	0.8363	37988682	21031264	5735037	413022
		81_Colony6_Sugar_Rep1_GTAGGTACAA-CACTCAAGAA_L00M_R2_001.fastq.gz	52775728
	82_Colony6_Sugar_Rep2	82_Colony6_Sugar_Rep2_TGCGACTTCG-TTGTTGCAGA_L00M_R1_001.fastq.gz	46673940	0.8831	36365416	14060138	4483976	370016
		82_Colony6_Sugar_Rep2_TGCGACTTCG-TTGTTGCAGA_L00M_R2_001.fastq.gz	46673940
	83_Colony6_Sugar_Rep3	83_Colony6_Sugar_Rep3_TTGTCACGTT-TGTGTAGCGG_L00M_R1_001.fastq.gz	52042721	0.8381	36280571	23260456	6891097	446976
		83_Colony6_Sugar_Rep3_TTGTCACGTT-TGTGTAGCGG_L00M_R2_001.fastq.gz	52042721
	84_Colony6_Sugar_Rep4	84_Colony6_Sugar_Rep4_CAACGACTGA-CCTGACAGAG_L00M_R1_001.fastq.gz	48463450	0.8963	37931275	9140056	5169149	338484
		84_Colony6_Sugar_Rep4_CAACGACTGA-CCTGACAGAG_L00M_R2_001.fastq.gz	48463450
	85_Colony6_Pollen_Rep1	85_Colony6_Pollen_Rep1_GATTCGGCTA-AGACCGTTAA_L00M_R1_001.fastq.gz	51048160	0.9163	43591789	10550896	2888593	296789
		85_Colony6_Pollen_Rep1_GATTCGGCTA-AGACCGTTAA_L00M_R2_001.fastq.gz	51048160
	86_Colony6_Pollen_Rep2	86_Colony6_Pollen_Rep2_TGGTGGCTAG-AAGGTCATCG_L00M_R1_001.fastq.gz	48703759	0.9387	44402081	7342096	1190985	127124
		86_Colony6_Pollen_Rep2_TGGTGGCTAG-AAGGTCATCG_L00M_R2_001.fastq.gz	48703759
	87_Colony6_Pollen_Rep3	87_Colony6_Pollen_Rep3_AGGCCAGGAT-ACTCCTGCCT_L00M_R1_001.fastq.gz	54836793	0.8852	44674461	17326556	3521368	345317
		87_Colony6_Pollen_Rep3_AGGCCAGGAT-ACTCCTGCCT_L00M_R2_001.fastq.gz	54836793
	88_Colony6_Pollen_Rep4	88_Colony6_Pollen_Rep4_AACGCCTGTG-CGAGTCCGTT_L00M_R1_001.fastq.gz	58368376	0.8848	47548779	16612699	3592031	504094
		88_Colony6_Pollen_Rep4_AACGCCTGTG-CGAGTCCGTT_L00M_R2_001.fastq.gz	58368376
	89_Colony6_Chlorella_Rep1	89_Colony6_Chlorella_Rep1_CGTGTGAGTG-GCCGAACCAA_L00M_R1_001.fastq.gz	45824426	0.9243	40953959	4773308	1692549	165102
		89_Colony6_Chlorella_Rep1_CGTGTGAGTG-GCCGAACCAA_L00M_R2_001.fastq.gz	45824426
	90_Colony6_Chlorella_Rep2	90_Colony6_Chlorella_Rep2_CGTATGTGAA-AGGTAGTGCG_L00M_R1_001.fastq.gz	47572546	0.9269	42654029	5628214	1237981	202463
		90_Colony6_Chlorella_Rep2_CGTATGTGAA-AGGTAGTGCG_L00M_R2_001.fastq.gz	47572546
	91_Colony6_Chlorella_Rep3	91_Colony6_Chlorella_Rep3_TACGTCACAA-CGTGGTATGG_L00M_R1_001.fastq.gz	46257962	0.9238	40315900	7318417	2115544	301827
		91_Colony6_Chlorella_Rep3_TACGTCACAA-CGTGGTATGG_L00M_R2_001.fastq.gz	46257962
	92_Colony6_Chlorella_Rep4	92_Colony6_Chlorella_Rep4_GGAAGATCCG-TACCGAATTC_L00M_R1_001.fastq.gz	46882217	0.8795	36272556	13668385	4294004	665251
		92_Colony6_Chlorella_Rep4_GGAAGATCCG-TACCGAATTC_L00M_R2_001.fastq.gz	46882217
	93_Colony6_Spirulina_Rep1	93_Colony6_Spirulina_Rep1_CATGTCAGCT-GTGGAGGACT_L00M_R1_001.fastq.gz	48557682	0.8808	35784282	10635260	6313759	670999
		93_Colony6_Spirulina_Rep1_CATGTCAGCT-GTGGAGGACT_L00M_R2_001.fastq.gz	48557682
	94_Colony6_Spirulina_Rep2	94_Colony6_Spirulina_Rep2_ACAGCGTCAC-CGAATGACTA_L00M_R1_001.fastq.gz	51313690	0.9194	43617483	7110207	3254691	303859
		94_Colony6_Spirulina_Rep2_ACAGCGTCAC-CGAATGACTA_L00M_R2_001.fastq.gz	51313690
	95_Colony6_Spirulina_Rep3	95_Colony6_Spirulina_Rep3_TGTTACAAGG-GCGACCTCAA_L00M_R1_001.fastq.gz	49558008	0.9119	41076981	8290547	3807339	305162
		95_Colony6_Spirulina_Rep3_TGTTACAAGG-GCGACCTCAA_L00M_R2_001.fastq.gz	49558008
	96_Colony6_Spirulina_Rep4	96_Colony6_Spirulina_Rep4_CTTATAGAGG-CATAACGTTG_L00M_R1_001.fastq.gz	53682206	0.8936	41062258	15320326	6504991	404697
		96_Colony6_Spirulina_Rep4_CTTATAGAGG-CATAACGTTG_L00M_R2_001.fastq.gz	53682206
	97_Colony7_Sugar_Rep1	97_Colony7_Sugar_Rep1_GGCTTAAGAA-TAAGTCCTCA_L00M_R1_001.fastq.gz	50682207	0.8778	37227024	18002263	6842758	416836
		97_Colony7_Sugar_Rep1_GGCTTAAGAA-TAAGTCCTCA_L00M_R2_001.fastq.gz	50682207
	98_Colony7_Sugar_Rep2	98_Colony7_Sugar_Rep2_TCTGGTACAA-GGCAACTCAA_L00M_R1_001.fastq.gz	61647706	0.907	49278259	15223272	6274781	362518
		98_Colony7_Sugar_Rep2_TCTGGTACAA-GGCAACTCAA_L00M_R2_001.fastq.gz	61647706
	99_Colony7_Sugar_Rep3	99_Colony7_Sugar_Rep3_GTGAATTCGG-TCGCGAAGCT_L00M_R1_001.fastq.gz	53663296	0.9003	45124873	8334660	2974766	211958
		99_Colony7_Sugar_Rep3_GTGAATTCGG-TCGCGAAGCT_L00M_R2_001.fastq.gz	53663296
	100_Colony7_Sugar_Rep4	100_Colony7_Sugar_Rep4_GAATGGAGAA-CTGGCGTATG_L00M_R1_001.fastq.gz	51500655	0.9348	45012491	9930555	2911419	219245
		100_Colony7_Sugar_Rep4_GAATGGAGAA-CTGGCGTATG_L00M_R2_001.fastq.gz	51500655
	101_Colony7_Pollen_Rep1	101_Colony7_Pollen_Rep1_AGTCAATTGG-GCTGGTCTTG_L00M_R1_001.fastq.gz	50871398	0.8245	36653707	33271099	5265425	532597
		101_Colony7_Pollen_Rep1_AGTCAATTGG-GCTGGTCTTG_L00M_R2_001.fastq.gz	50871398
	102_Colony7_Pollen_Rep2	102_Colony7_Pollen_Rep2_CGCATCACCT-ACTGTCTATC_L00M_R1_001.fastq.gz	50231946	0.8485	36420912	27548914	5636247	563302
		102_Colony7_Pollen_Rep2_CGCATCACCT-ACTGTCTATC_L00M_R2_001.fastq.gz	50231946
	103_Colony7_Pollen_Rep3	103_Colony7_Pollen_Rep3_TATTGACACC-TTCACGAGCG_L00M_R1_001.fastq.gz	52689479	0.9185	44712089	11636837	3332203	349010
		103_Colony7_Pollen_Rep3_TATTGACACC-TTCACGAGCG_L00M_R2_001.fastq.gz	52689479
	104_Colony7_Pollen_Rep4	104_Colony7_Pollen_Rep4_AGACTGTCGG-CTGTTAGAGA_L00M_R1_001.fastq.gz	69466622	0.9223	59575385	14157485	4065856	425873
		104_Colony7_Pollen_Rep4_AGACTGTCGG-CTGTTAGAGA_L00M_R2_001.fastq.gz	69466622
	105_Colony7_Chlorella_Rep1	105_Colony7_Chlorella_Rep1_ATCTGGACTC-CCTCCTAGGT_L00M_R1_001.fastq.gz	58449381	0.9264	51271957	12986891	2480920	395543
		105_Colony7_Chlorella_Rep1_ATCTGGACTC-CCTCCTAGGT_L00M_R2_001.fastq.gz	58449381
	106_Colony7_Chlorella_Rep2	106_Colony7_Chlorella_Rep2_GAGAATAAGG-AAGGTACAGA_L00M_R1_001.fastq.gz	55475521	0.8162	40595727	46693066	3998132	684980
		106_Colony7_Chlorella_Rep2_GAGAATAAGG-AAGGTACAGA_L00M_R2_001.fastq.gz	55475521
	107_Colony7_Chlorella_Rep3	107_Colony7_Chlorella_Rep3_TGTTGTCGCC-ATGGCCTGAG_L00M_R1_001.fastq.gz	55941386	0.894	46782380	24409624	2808950	419780
		107_Colony7_Chlorella_Rep3_TGTTGTCGCC-ATGGCCTGAG_L00M_R2_001.fastq.gz	55941386
	108_Colony7_Chlorella_Rep4	108_Colony7_Chlorella_Rep4_CTGCGGTGTT-GGCTGCACAA_L00M_R1_001.fastq.gz	72029791	0.8181	52590986	54249720	6208708	848642
		108_Colony7_Chlorella_Rep4_CTGCGGTGTT-GGCTGCACAA_L00M_R2_001.fastq.gz	72029791
	109_Colony7_Spirulina_Rep1	109_Colony7_Spirulina_Rep1_GATAACTCCG-GATTCGGCTA_L00M_R1_001.fastq.gz	47304299	0.9287	40607730	9329280	3034517	288278
		109_Colony7_Spirulina_Rep1_GATAACTCCG-GATTCGGCTA_L00M_R2_001.fastq.gz	47304299
	110_Colony7_Spirulina_Rep2	110_Colony7_Spirulina_Rep2_ATCCTTGTAC-TAACAGGCTT_L00M_R1_001.fastq.gz	72230871	0.9416	66396127	5828777	1460813	152742
		110_Colony7_Spirulina_Rep2_ATCCTTGTAC-TAACAGGCTT_L00M_R2_001.fastq.gz	72230871
	111_Colony7_Spirulina_Rep3	111_Colony7_Spirulina_Rep3_TACGCGTATA-CTACTGTACA_L00M_R1_001.fastq.gz	52897885	0.9248	47205041	6621487	1533499	179955
		111_Colony7_Spirulina_Rep3_TACGCGTATA-CTACTGTACA_L00M_R2_001.fastq.gz	52897885
	112_Colony7_Spirulina_Rep4	112_Colony7_Spirulina_Rep4_CCACCAATTG-GGCAGAATCG_L00M_R1_001.fastq.gz	46006194	0.9141	41163998	8899802	1617584	194789
		112_Colony7_Spirulina_Rep4_CCACCAATTG-GGCAGAATCG_L00M_R2_001.fastq.gz	46006194
			TOTAL READS	AVG UNIQUE MAPPING	AVG ASSIGNED	AVG MULTIMAPPED	AVG NO FEATURES	AVG AMBIGUOUS
			12340837842	0.889486	4.43269e+07	1.7279e+07	4.35556e+06	397234

## Sheet: Table S4
Table S4. Raw read counts by sample. Sample name corresponds to 'count_matrix_ID' column on Table S1
gene_name	Colony1_Sugar_Rep1	Colony1_Sugar_Rep2	Colony 1_Sugar_Rep3	Colony1_Sugar_Rep4	Colony1_Pollen_Rep1	Colony1_Pollen_Rep2	Colony1_Pollen_Rep3	Colony1_Pollen_Rep4	Colony1_Chlorella_Rep1	Colony1_Chlorella_Rep2	Colony1_Chlorella_Rep3	Colony1_Chlorella_Rep4	Colony1_Spirulina_Rep1	Colony1_Spirulina_Rep2	Colony1_Spirulina_Rep3	Colony1_Spirulina_Rep4	Colony2_Sugar_Rep1	Colony2_Sugar_Rep2	Colony2_Sugar_Rep3	Colony2_Sugar_Rep4	Colony2_Pollen_Rep1	Colony2_Pollen_Rep2	Colony2_Pollen_Rep3	Colony2_Pollen_Rep4	Colony2_Chlorella_Rep1	Colony2_Chlorella_Rep2	Colony2_Chlorella_Rep3	Colony2_Chlorella_Rep4	Colony2_Spirulina_Rep1	Colony2_Spirulina_Rep2	Colony2_Spirulina_Rep3	Colony2_Spirulina_Rep4	Colony3_Sugar_Rep1	Colony3_Sugar_Rep2	Colony3_Sugar_Rep3	Colony3_Sugar_Rep4	_Colony3_Pollen_Rep1	Colony3_Pollen_Rep2	Colony3_Pollen_Rep3	Colony3_Pollen_Rep4	Colony3_Chlorella_Rep1	Colony3_Chlorella_Rep2	Colony3_Chlorella_Rep3	Colony3_Chlorella_Rep4	Colony3_Spirulina_Rep1	Colony3_Spirulina_Rep2	Colony3_Spirulina_Rep3	Colony3_Spirulina_Rep4	Colony4_Sugar_Rep1
6mar	6654	6163	6458	6940	7012	7486	6305	5913	6319	5599	5123	6286	7070	6414	6269	5690	7884	5982	6639	5611	5644	6622	5756	6055	9326	3928	4558	3549	5902	5701	6525	2143	5920	5833	6683	6354	2813	5656	8113	7479	6297	7093	6328	2523	6731	6554	6365	7320	1279
18-w	3355	3212	3218	2425	2060	2561	1580	1605	2108	2406	1321	2096	1843	2055	1528	2054	4486	2948	3572	3207	3078	3059	4262	3915	2535	3031	2507	724	2219	1692	1686	680	2385	2561	2922	2603	991	1704	2012	2194	1766	2361	1890	905	2098	1960	2085	2501	558
5-HT1	547	582	638	569	618	608	466	486	578	543	265	529	558	559	534	451	740	559	788	648	739	803	832	702	728	813	767	336	605	391	620	213	571	451	576	434	164	392	540	529	349	522	495	163	359	418	485	542	166
5-HT2alpha	161	122	137	120	88	108	98	95	78	99	77	71	99	75	77	93	178	130	159	115	179	117	138	133	91	125	93	53	97	72	101	19	104	136	145	135	50	95	131	112	68	102	81	40	89	118	103	115	26
5-HT2beta	738	636	633	695	628	775	485	530	459	413	275	383	474	465	408	361	689	507	561	505	562	654	612	547	502	473	409	202	558	427	557	132	661	1014	1064	926	252	596	759	696	455	516	495	353	616	688	596	636	84
5-ht7	37	29	34	14	26	40	35	29	24	11	21	30	48	39	23	17	44	36	38	60	51	64	99	31	51	189	211	53	290	94	934	46	57	25	28	44	15	32	59	43	27	32	30	11	44	36	20	234	6
A4	21994	19447	16021	26047	39664	48078	38614	44159	57587	48980	52175	50270	44225	41140	38280	38122	8187	6663	6152	5829	6722	8411	8431	6195	22865	9285	16615	22568	38312	38486	43478	9938	14097	12849	16578	15088	8013	37680	33004	38602	47994	58865	53820	13868	33383	43309	37505	43765	3996
ABPV	0	0	1	0	8	5	4	6	0	0	0	0	0	0	0	0	0	0	0	0	8	5	7	12	0	0	0	0	0	0	0	0	0	0	0	0	4	2	3	22	0	0	0	0	0	0	0	0	0
Abscam	21	20	26	30	17	20	11	9	8	8	9	11	18	22	18	10	45	30	13	20	31	23	41	22	33	66	54	20	51	26	131	6	28	26	44	42	9	13	27	31	11	12	13	9	17	19	30	41	6
Ac3	821	664	673	596	697	623	550	583	397	479	299	375	523	523	524	567	999	686	700	629	784	829	773	811	679	333	393	208	479	530	466	190	1047	845	1130	1060	476	691	854	1028	426	635	531	272	723	757	861	918	142
AChE-2	1332	1270	1449	1026	832	840	626	618	456	609	285	549	703	724	598	630	1719	1285	1156	1086	1166	878	876	1026	718	389	335	208	666	708	602	244	1419	1057	1328	1138	405	652	888	1081	412	550	394	219	916	749	867	784	344
Acph-1	4539	4882	4868	5613	6893	5903	7321	5223	7337	6511	6137	8616	7882	8951	7282	5457	3791	2199	4102	2749	4687	6897	6943	4700	9013	4184	5102	4409	7573	5048	6479	2013	2858	4548	4461	3032	1823	4178	6878	6566	6484	6527	4915	1787	6250	6072	4934	7114	726
ACSF2	1565	1204	1639	1335	3109	3502	3240	3308	4177	3806	2946	3075	2563	2542	2068	2767	1853	1329	1331	1344	2708	4181	5641	4362	4744	4342	4083	2186	1931	2002	1715	774	1309	1134	1156	1168	1375	2981	2525	2974	2825	3088	3432	1201	1908	1928	1723	2104	349
Adar	5185	5466	4683	5899	3463	4348	3187	3456	2689	2261	3130	2769	3951	3074	3594	2759	7614	5988	6338	5213	4717	4540	3920	4898	5090	2180	2989	2334	3467	3509	5200	1212	8518	6608	7884	6551	1939	3926	4867	5191	2549	4145	2911	2069	4166	4401	5274	5091	1299
Adk1	995	897	870	1040	1409	1459	1228	1209	1278	1007	1327	1448	1370	1458	1234	937	1371	1011	764	782	421	610	366	404	842	204	344	712	1291	1328	2106	286	1005	922	1100	1065	389	1025	1470	1134	1139	1186	1098	428	1146	1395	1217	1666	127
AGLU2	460563	445325	497517	373229	428237	351319	315149	326799	632973	367316	402475	591512	387502	493596	391980	402314	516813	346625	365073	357163	247433	255912	160906	182661	389317	111146	195170	233603	484443	500855	652931	200817	410616	376019	566959	469028	149018	289469	359813	447910	391884	375092	488829	202040	258956	266015	272114	410943	94809
Akhr	1081	900	899	1263	837	858	776	694	702	440	760	797	1187	837	948	788	992	629	789	693	420	439	266	291	800	144	249	399	817	725	1327	206	1101	1048	915	1068	242	640	660	732	557	618	636	294	788	980	857	894	248
Amel_8916	2	1	0	2	0	0	0	0	0	3	2	1	2	2	0	1	4	3	3	0	3	4	6	0	0	16	5	2	3	3	24	0	3	2	0	2	0	0	2	2	0	0	0	0	1	0	0	2	3
Amih	4979	4972	4819	4934	4525	4614	4109	3647	2728	3096	2131	2426	3157	3148	3224	3147	5577	4779	4154	3689	4626	3589	3973	3819	3563	1769	1947	1094	2647	2882	3103	905	6298	6285	6133	5980	2095	3956	5574	5737	2650	3529	2603	1592	4323	3823	4542	4162	1226
Ancr-1	68316	71554	57695	113107	41541	39949	33484	32045	21651	15701	23974	21935	54194	36198	33229	28962	75607	46908	58505	49632	48469	38651	30400	41629	30580	8609	21634	20924	51160	46573	80796	9748	89922	109514	114100	93925	15954	38056	49708	45469	20642	32846	27288	17417	49760	66224	74433	77748	17714
Ant	66110	64345	61190	65550	68873	77550	58987	56300	62794	66381	58157	65767	65101	63199	62965	51797	80443	59084	63715	56217	41151	57738	52838	49205	84248	43082	52231	46113	56655	58222	71113	19588	66137	64478	69024	61593	25565	57997	73774	68520	62415	71368	63126	21759	58375	57034	58101	69403	11292
Antp	2159	2162	2622	2108	1618	1763	1271	1335	808	1029	619	667	1017	1040	949	998	3407	2503	2585	2364	2690	2095	2541	2715	1239	1215	989	391	868	981	986	295	2305	1899	1970	2031	682	1119	1546	1542	649	955	539	370	1279	1051	1258	1286	438
Apamin	0	0	0	0	0	0	0	0	0	0	0	0	0	0	0	0	0	0	0	0	0	0	0	0	0	0	0	0	0	0	0	0	0	0	0	0	0	0	0	0	0	0	0	0	0	0	0	0	0
Apd-1	33143	26458	29324	32668	60691	73372	33368	38370	19071	77406	21196	24067	79988	67696	100752	43462	21122	21790	35820	18567	23361	34441	65918	60676	38057	25395	25738	14697	55514	28464	23761	11678	32972	34599	25496	14124	9834	35013	44975	24813	23500	46613	15342	6818	35314	33176	36462	91332	1850
Apd-2	163286	168372	184791	129466	93655	130893	97846	104901	45266	76719	39034	45909	44986	43427	68595	64977	252721	180490	311008	224898	74875	108744	167615	160235	75388	84476	92002	31266	42574	45374	50765	16222	153546	125295	116299	101292	27214	60765	95324	65511	22929	24370	22548	7202	43040	37007	47857	53703	15059
apd-3.1	48	56	67	60	19	17	10	11	5	15	5	12	17	10	23	13	52	42	52	45	19	7	29	30	6	26	11	0	12	5	12	2	68	75	44	62	7	14	16	10	8	14	6	8	20	12	14	15	5
Apd-3.2	4367	4543	3958	6974	4322	5767	2708	2275	413	2387	423	633	5809	4173	7616	3814	5548	3001	8327	4899	875	2211	2758	4348	953	868	2414	1405	3522	2468	2435	617	2688	4086	2705	2009	466	1453	2950	1127	585	1146	304	312	2481	2486	2196	6545	139
Apid1	1561	3889	4080	7575	6891	24212	21466	12512	35315	18437	12210	8094	117016	83870	152293	101901	2367	1766	8653	18100	63772	12862	61513	9195	30495	35067	51394	22196	57591	63009	98970	21289	559	453	402	2245	4108	5661	5676	17687	9839	15050	8067	9814	65360	65240	36017	38901	2501
Apime-ASTA	446	448	416	494	245	331	261	205	289	282	300	290	274	267	291	199	642	420	515	480	400	389	634	423	558	520	802	316	274	284	343	103	432	413	483	429	110	232	310	294	256	290	308	125	268	245	317	421	98
Argk	41629	35313	33449	31900	60729	74834	56930	55296	72716	70616	45025	75530	67070	77976	62548	53408	42385	28363	35341	29397	34841	50967	45924	39153	79616	39220	42263	34603	70282	53437	52693	20127	40124	39561	39218	37013	23572	62066	79151	73854	74977	86737	77038	22489	69361	71060	67596	80029	6731
arm	14056	12338	13277	11888	12101	13493	10909	9859	13832	13674	8438	13526	12371	12599	10755	11487	18581	11415	16104	13282	18240	19002	30577	24513	23708	29222	23573	7012	11532	10407	9545	4463	11378	11096	12880	11433	5703	10110	11546	12705	11632	13631	12821	4653	11602	10996	11953	13422	2533
Arp1	140551	138371	145996	150716	134671	145670	114908	113715	162516	152675	93576	160787	113483	155205	131834	113074	184374	115290	180154	131042	132991	169375	202376	197480	202154	191066	156122	68916	140572	115426	115791	51452	102715	106354	134765	106095	46381	92196	124558	124775	126699	134080	121419	47940	104049	106145	102918	131029	24781
ATP5G2	24788	23682	21782	28447	32924	37769	29792	27932	34124	35272	36280	39701	35262	34644	33091	26602	27712	20014	24882	19479	19392	24835	27584	21901	47593	26621	38050	34164	32416	29841	44138	10947	23034	23375	26451	24722	12489	28621	35280	33853	33775	37692	35834	12311	29920	33259	29509	36538	6071
ATP6	678	781	1055	1083	1220	1146	909	1170	711	907	1762	734	1228	1145	1099	989	2248	1985	4458	2539	3460	5667	8796	7596	14299	22225	18132	15253	1009	1750	4465	278	943	554	632	645	532	1150	1432	1508	713	1131	696	182	1502	793	783	987	94
ATP8	33	52	58	50	91	64	45	114	39	65	105	44	83	101	89	93	137	112	129	125	113	167	138	179	399	256	226	255	84	141	258	25	100	65	54	53	47	67	123	81	64	89	56	12	100	67	54	69	12
aub	650	681	555	688	590	571	717	535	600	469	527	790	742	582	599	475	657	432	466	445	416	433	441	393	666	309	441	419	641	571	817	196	465	576	655	567	178	440	579	627	580	531	1230	190	532	593	637	685	180
B-gluc1	15702	13490	11018	13719	30241	30062	22997	26102	39266	27352	27826	29202	33621	27694	22759	23529	18068	13631	11568	10557	18151	23629	16213	19123	42852	15000	18900	29363	22219	19836	23197	7768	9889	6858	9692	11246	8255	16895	15623	19591	21097	23413	25670	7603	18508	18582	17406	21484	2397
bantam	10	8	7	10	7	10	3	11	12	7	8	4	5	5	6	5	21	8	5	12	7	7	5	11	3	8	11	5	1	4	5	1	10	10	4	9	4	2	2	7	3	6	6	1	3	3	6	5	4
BBIP1	0	0	0	0	0	0	0	0	0	0	0	0	0	0	0	0	0	0	0	0	0	0	0	0	0	0	0	0	0	0	0	0	0	0	0	0	0	0	0	0	0	0	0	0	0	0	0	0	0
Blop	6	2	2	6	3	3	3	2	4	0	2	5	5	2	3	1	3	5	1	2	1	1	2	1	3	3	7	3	3	6	1	1	6	13	12	9	1	0	13	1	3	5	3	0	4	1	3	3	0
Br-c	375	416	336	279	240	217	157	205	83	134	81	79	222	97	150	113	478	364	363	292	401	293	415	437	176	233	249	92	173	150	227	33	543	554	437	421	111	218	335	317	90	162	129	66	254	241	319	273	98
Brd7	3497	3251	3255	3539	3596	4090	3556	3832	3351	3092	2571	3327	3886	3856	3475	3298	3999	2886	2831	2575	1871	2439	1651	1606	3392	872	1223	1463	3424	3436	3646	1301	3334	3379	3875	3185	1288	3183	3556	3728	2908	3580	2985	1382	3414	3667	3579	4250	816
brp	899	1145	1090	1351	467	577	364	409	225	293	199	197	471	417	490	364	1561	1334	1570	1453	1228	869	1106	1236	515	691	636	214	402	580	716	169	1474	1440	1584	1151	284	492	792	848	267	429	227	175	817	721	783	618	287
Burs	5	4	2	13	3	5	3	1	9	9	6	9	8	10	9	7	14	7	3	9	5	5	7	7	14	8	21	15	10	6	11	4	15	13	7	18	1	9	4	3	6	14	8	7	8	6	11	10	2
c-mos	4	6	6	8	8	6	3	5	4	6	4	1	2	6	3	5	4	3	3	4	3	4	2	1	5	5	2	8	4	6	6	1	7	15	8	9	2	5	1	5	7	4	3	6	2	8	5	10	0
C1q-VP	5950	5835	5383	6164	9750	10170	7928	7449	6646	6912	5851	7052	9701	8416	7497	6811	6493	5352	7081	5325	8313	8887	12607	10681	13649	10365	10029	5635	8147	8918	8052	2257	6846	6370	5256	6804	3642	9873	11513	10895	8939	11341	8525	2369	11587	10041	10487	14001	1176
Cac	224	239	319	219	178	187	103	122	69	98	53	89	142	109	83	66	356	310	203	263	328	286	253	286	113	170	133	70	150	102	193	38	378	315	403	349	96	174	277	288	87	110	104	49	209	178	234	204	72
cact1	946	917	696	1420	933	1034	984	880	943	793	782	1036	1216	1222	2408	929	762	606	687	485	351	466	358	294	680	141	262	404	1007	1219	1166	416	720	708	862	823	337	810	851	1225	837	973	911	398	839	1146	971	1089	306
cad	676	576	525	572	435	564	481	458	437	418	323	540	623	479	491	427	572	530	458	439	335	386	286	299	573	184	275	296	446	438	514	162	585	631	744	690	186	402	561	535	457	490	429	187	530	482	553	712	98
Calpb	12576	11187	11000	13067	12122	14252	12832	13281	10837	10155	6902	10934	10520	11276	9304	9332	12290	9133	10204	8185	7108	8523	7245	7899	11597	4062	4744	3747	10790	8630	9396	3111	9981	12164	12556	9945	4292	11156	12223	11526	10093	12751	11187	4267	9806	10969	11571	12766	2699
Camkii	8139	7876	8558	8893	6690	8036	5774	6319	3698	4442	3004	3038	4347	4434	4288	3980	12714	8682	8663	7818	10419	9128	8278	8180	5861	2994	2901	1775	5160	5514	5855	1559	11158	11138	12562	11916	4163	7134	10338	10465	3860	5416	3703	2333	7143	6900	7595	8109	2373
Cat	23596	19162	18213	24657	28052	29327	24244	23987	37301	28238	26901	36281	37605	39592	34537	31344	23040	17256	22094	15202	16128	20555	17224	17992	40423	16563	28745	24971	36109	29209	37680	11568	16933	16111	16965	16264	7958	21758	21885	22957	26534	28744	32414	10785	27457	32144	28760	33772	4248
Cbs	1434	1390	1382	2234	1407	1441	1389	1151	1590	1171	1621	1859	2063	1938	1993	1288	1695	1062	1490	1060	802	999	526	750	1725	321	611	1129	1813	1778	2824	587	1213	1444	1709	1598	450	1187	1324	1453	1636	1679	1353	622	1609	1723	1448	1958	509
Cdc37	1901	1703	1483	2421	2006	2042	1982	1832	2140	1732	1936	2547	2908	2601	2710	1935	1175	876	807	690	492	475	422	367	904	122	408	769	2627	2419	3647	785	1534	1886	1872	1759	478	1511	1520	1878	2238	2280	1996	895	2049	2885	2190	2451	564
Cdk5	1237	1133	1089	1329	1219	1249	1093	1066	1338	1190	1246	1500	1407	1289	1323	1045	1349	1040	1331	947	1256	1277	1783	1460	2413	1854	2223	1422	1186	1072	1480	415	1169	1108	1386	1083	447	1053	1080	1120	1171	1222	1360	453	1073	1163	1166	1387	294
Chmp1	1460	1507	1270	2231	1344	1605	1336	1219	1678	1184	1549	1914	1904	1869	1872	1366	1684	1158	1198	973	509	679	435	433	1514	245	504	1140	1760	1662	3131	469	1536	1537	1783	1633	425	1049	1478	1521	1477	1749	1472	598	1594	1943	1530	2032	423
Coq7	669	644	589	809	584	650	500	636	822	637	797	904	915	946	828	708	473	427	371	378	290	253	228	187	491	200	429	394	802	639	1253	262	643	619	739	615	178	428	650	586	705	654	715	284	611	796	693	992	171
COX1	483503	511026	660776	718724	746471	870697	767140	861597	491152	529722	825855	458218	798415	791799	730739	708243	956790	800903	754977	626030	485628	641256	328016	517779	1217488	331271	299246	672233	672326	920412	1909556	225969	578340	416815	435920	432313	347104	730264	962456	910018	425976	619827	423631	177122	813723	596866	600373	713272	119990
COX2	35955	35668	44066	53657	49912	56645	38779	35329	42500	37772	61219	42822	59667	64619	53273	47437	54030	52129	39231	33915	20626	26750	14288	17629	68352	8486	7921	38522	57894	78395	167604	17786	49561	36764	43265	38511	21996	49315	68342	64373	41997	59715	40640	14655	67829	57233	50648	63829	8067
COX3	1100	1200	1581	1502	1921	1827	1432	1874	1178	1421	2776	1225	1919	1754	1604	1595	5100	4358	8123	4565	5970	9431	16509	12394	26592	52133	43095	29294	2039	3617	9543	653	2232	1239	1433	1390	1099	2538	3033	3057	1675	2484	1622	399	3190	1931	1750	2296	271
Cox6b1	2992	2786	2006	2997	2770	3466	2422	2841	4249	3121	3602	4915	4220	4139	3819	2772	1786	1623	1426	1541	947	1090	1066	847	2249	828	1569	2180	3912	3436	6440	1138	2822	3146	3431	2853	729	2352	3549	3151	3983	4227	4224	1456	3094	4087	3866	4965	561
Cox6c	1948	1757	1287	2049	1823	2209	1583	1861	2613	1742	2578	3251	2817	2944	2696	1887	1114	1032	871	828	807	722	948	606	1715	966	1865	1642	2981	2600	5198	790	1543	1548	1957	1801	449	1234	1504	1640	1954	1839	2101	798	2178	3236	2371	3491	296
Cpap3-b	2128	1729	1808	1905	1690	2112	1483	1449	1282	1612	1036	1238	2140	1844	1973	1647	1999	1466	2343	1480	1118	1611	2607	2238	1833	2185	1880	848	1126	1005	969	413	1456	1525	1340	968	443	1203	1183	1099	1014	1384	992	331	1270	1365	1351	2054	228
Cpap3-c	13491	14986	12838	17402	5187	5194	3629	3173	1861	3675	1602	1972	4005	3303	4603	2656	11531	8290	15657	11054	1926	2541	3809	5050	2519	1831	1778	934	2603	2521	2178	900	10646	13411	11458	8050	921	2459	2937	2231	1749	3249	1819	570	2440	2307	3005	4290	1690
Cpap3-d	5421	5319	4608	4955	4637	5175	3966	4943	5855	5442	4301	4434	3892	4539	4314	3433	8026	4880	6559	5656	4268	5401	7222	7359	8333	9027	7310	4266	3510	4938	5101	1400	6198	4229	5064	4442	1990	3761	5095	5077	4344	6639	4782	1228	3819	3858	4807	5809	738
CPF1	10	12	8	16	26	8	15	11	10	11	15	14	19	18	16	10	4	4	12	13	14	17	10	15	22	24	20	12	8	13	13	3	10	12	9	15	7	11	13	14	12	22	16	1	13	18	10	4	2
CPF2	415	399	366	631	353	372	251	277	431	309	352	443	427	359	418	290	280	261	312	238	270	271	420	277	532	348	462	298	250	222	549	106	244	299	289	324	79	204	266	283	223	289	229	91	191	245	218	304	58
CPR1	0	0	3	0	2	0	0	1	2	2	2	1	2	2	3	4	0	2	2	1	0	4	8	1	0	1	2	0	2	0	4	0	0	0	0	3	1	2	0	2	2	0	1	0	1	5	1	3	0
CPR11	2	5	6	5	6	7	3	5	1	4	5	6	2	3	0	5	8	13	15	3	13	5	9	14	8	16	9	4	4	8	5	0	6	9	8	10	1	9	13	6	6	3	6	4	8	2	4	4	2
CPR12	17	15	20	24	13	20	8	5	5	6	5	13	12	6	13	5	11	9	16	12	14	19	13	8	20	6	17	14	10	13	17	2	22	30	37	11	7	17	9	11	3	12	6	8	8	6	12	17	2
CPR13	286	225	271	335	211	211	126	101	212	143	232	224	156	146	162	112	230	141	148	149	96	90	73	69	164	72	167	93	104	98	242	40	182	189	252	206	29	83	102	110	94	82	120	37	68	78	96	135	60
CPR14	12606	10563	12067	9539	11454	18759	12541	11116	15286	14135	12707	15041	13044	13242	14496	12921	9824	8077	6578	9428	8913	11719	18046	10113	21497	15874	28628	11704	10829	9662	16442	4657	9899	6818	11411	13016	5713	10471	13791	14125	12537	13170	14295	4957	12198	12774	12224	16762	2931
CPR16	2	1	5	3	2	1	1	0	0	4	0	2	1	0	3	0	1	0	0	3	2	0	5	2	2	1	0	0	2	3	4	0	0	0	1	3	2	0	3	0	0	2	3	1	3	0	2	1	0
CPR17	325	251	260	179	267	345	185	215	264	268	179	238	320	216	261	244	259	210	237	271	198	290	461	322	514	308	414	206	199	254	308	75	301	311	365	261	94	170	342	302	304	306	266	70	367	336	423	334	20
CPR18	0	3	0	4	0	1	0	0	4	0	2	1	3	0	1	0	1	0	2	3	8	5	4	2	5	10	16	2	16	7	58	1	0	0	0	0	0	0	1	5	1	1	0	1	1	2	0	21	0
CPR19	4905	4295	3783	4503	2110	2994	1925	2081	509	1529	339	369	3299	2422	2776	1979	4333	4000	7173	2958	462	1043	1623	2556	898	599	314	253	2036	1267	532	288	2826	4200	2522	1209	276	1117	1061	773	455	1039	387	333	1541	1518	1844	3792	118
CPR2	24	30	33	37	37	37	28	26	37	46	36	25	39	36	40	31	53	35	64	45	41	47	146	111	85	122	140	60	34	40	40	18	25	34	34	27	10	16	37	30	40	25	42	6	60	49	47	51	5
CPR21	2	7	6	6	12	1	10	4	13	10	14	13	3	8	11	7	3	4	0	4	7	8	7	1	13	9	9	9	11	4	24	1	1	2	8	4	1	5	7	4	1	8	7	3	5	6	1	11	1
CPR22	5788	5891	6570	6235	8679	9983	6632	6225	8675	9813	11164	9114	7774	7799	8908	8340	8502	6281	8120	7121	7923	11599	14757	13716	24359	25774	32446	14572	4597	6175	8252	2733	4494	3257	3742	4152	3322	6308	8704	7642	6552	7381	7844	1862	6357	4957	5781	7571	988
CPR27	1403	1311	1283	1714	746	763	488	543	133	413	94	119	477	434	645	389	1110	765	1841	925	201	217	446	589	193	173	163	65	297	271	222	85	767	1132	659	570	118	265	260	209	131	243	124	106	208	193	284	549	142
CPR28	1633	1324	921	1193	1979	2296	2027	2187	2413	1725	1820	2858	3911	3023	3136	2288	955	878	584	863	485	775	555	550	942	492	872	879	2353	2396	3085	629	1521	1325	1558	1801	469	1490	2346	2106	2930	3117	3061	724	3122	4057	3755	4493	162
CPR3	28	15	18	30	17	12	27	21	10	17	13	32	17	17	14	13	10	15	6	9	11	18	23	16	17	28	14	5	23	15	10	4	16	20	14	19	3	8	13	27	8	8	20	7	9	14	12	8	9
CPR4	162	156	179	258	169	165	154	138	147	138	178	188	198	173	149	141	223	164	155	131	100	114	111	103	219	59	168	161	153	189	277	43	199	243	244	167	61	142	202	187	179	189	193	72	197	208	247	240	39
CPR5	7	6	20	11	14	9	10	4	12	2	13	8	12	8	9	6	16	4	7	14	9	17	12	16	21	26	16	5	9	15	23	1	6	5	10	5	8	6	7	5	4	6	4	4	14	8	6	7	3
CPR6	46	46	45	39	31	59	64	41	46	35	35	50	72	66	63	42	40	41	31	36	34	19	21	31	41	39	20	16	36	39	58	6	46	40	73	44	26	32	35	13	29	41	25	12	22	44	49	67	12
crh-BP	222	251	261	246	188	238	149	144	213	224	168	266	279	231	216	255	246	222	211	200	165	160	157	156	336	118	151	110	232	309	283	70	194	269	281	274	68	150	263	234	234	292	225	111	256	270	264	334	44
Cry2	739	987	699	716	1169	1112	1297	1016	969	1018	811	1104	1270	1113	1192	889	912	702	882	526	656	981	758	769	1044	331	502	582	1346	1224	978	271	744	1280	1173	915	381	941	1038	817	1043	1192	780	268	1414	1716	1260	1150	143
Cryl1	15963	15686	14530	21509	23094	25771	20361	18540	35976	27075	34615	31669	31589	34338	31637	27936	10214	7683	8093	7678	6674	7281	5206	5399	18733	3582	7952	13707	28995	28016	40029	10042	12883	11819	17776	13074	6336	16955	16442	21532	23479	24353	27598	11744	19842	23228	19715	28835	3958
Crz	0	2	0	0	0	0	0	0	0	0	0	1	0	0	0	0	0	0	0	0	0	1	0	0	0	0	1	0	3	0	6	1	0	0	0	1	0	2	0	0	0	0	1	0	2	0	0	2	0
Crzr	3478	4193	4052	4355	2352	2509	1881	1387	2440	2065	1814	1943	2416	2047	2950	2692	3303	1839	2667	2134	1307	686	399	709	1420	330	907	357	2305	1946	2542	658	2872	4425	5480	5345	689	1431	1387	1704	1297	990	1371	1161	988	1254	1602	2022	830
Csd	354	334	278	467	294	281	320	268	279	209	239	309	414	330	421	260	263	182	144	149	161	132	80	90	165	38	84	90	367	302	503	99	356	486	520	441	106	196	272	316	283	321	277	129	350	473	498	482	92
CSP1	3385	3418	1767	2763	5132	6901	5143	7498	6337	5236	5734	13018	8216	9815	9408	8044	1640	2933	1531	1790	2355	1533	1722	1513	3300	541	829	3101	8563	7970	14535	2506	5165	2381	3068	6730	1550	4725	7169	6342	4739	5779	5190	1514	8500	9344	9624	13195	570
CSP2	1087	878	718	845	900	1045	936	819	1100	1129	909	1114	1260	955	923	913	1077	713	998	808	959	1064	1600	1335	1759	1607	1709	864	805	828	1007	275	879	929	894	908	450	918	1000	990	931	1187	1165	420	872	966	1075	1084	216
CSP3	144285	135359	86640	161775	165778	203934	193676	218372	204740	191911	199330	289996	258076	229100	258927	189250	77714	98971	68034	58510	43143	60191	68880	49279	116236	64297	149069	130102	244727	175913	325721	65187	139922	145392	136340	123945	35542	129274	213015	172279	202847	221974	205793	56077	223221	297859	247208	291817	18281
CSP4	219	217	180	306	201	210	178	181	146	147	136	191	285	224	192	207	158	114	188	112	169	139	155	223	182	139	161	127	210	267	276	53	279	306	316	270	72	182	231	247	189	303	216	84	258	261	326	394	38
CSP6	148	158	81	127	176	166	208	191	188	120	165	202	360	303	285	272	83	84	66	54	72	56	39	50	120	28	67	92	239	292	209	39	117	177	137	127	32	165	219	162	184	168	204	57	258	360	282	307	23
CTL5	44	27	45	68	78	84	51	80	67	65	75	72	83	71	55	44	59	65	35	28	24	39	13	12	43	21	57	67	132	79	114	12	130	118	145	94	22	98	79	27	41	99	81	33	51	91	81	50	8
CUTA	455	396	299	460	373	404	322	413	471	359	404	576	499	523	490	373	337	296	226	246	114	171	111	89	275	43	100	229	487	412	757	129	398	429	469	372	92	277	398	405	413	466	424	146	365	518	410	510	93
Cyp314a1	398	330	365	332	732	569	473	529	824	744	643	664	565	456	323	397	522	333	364	351	794	734	968	831	1029	1162	1121	472	424	310	422	138	344	384	430	319	208	500	460	434	618	631	813	180	386	339	509	527	75
Cyp4g11	388705	325251	399638	282595	510244	622021	558751	643316	658310	710246	559368	767042	569034	387870	553436	631750	506795	393389	406846	291965	348778	465528	520618	360945	878614	445414	555153	541767	391372	358371	435110	150138	327031	328313	433695	491997	182190	520133	618435	538406	630198	716152	811711	177518	477995	544975	570052	495336	57388
CYP6AQ1	15586	13021	11814	6066	24928	33196	25285	30263	32338	22499	16739	23686	27921	31478	26459	34876	17966	16080	12834	14348	20046	29713	22828	23722	39672	13416	18320	18466	32460	31918	26782	8976	14201	9978	10045	7869	13317	27030	31561	32128	25536	26266	31486	7724	28038	27899	25254	27328	976
Cyp6as5	2899	3281	3539	6117	2578	2824	1605	2263	2586	1858	1906	3096	2291	2377	2186	2381	3306	2911	2939	3060	1713	1423	983	1222	2192	687	1228	1148	2941	2601	3279	748	2965	2811	3878	3537	855	1667	2210	2547	1910	1879	1826	822	2259	2484	2333	2713	573
CYTB	40679	41225	57259	63681	64260	69453	61284	65357	49328	42868	68678	45693	74741	76355	62438	63103	80849	65668	54127	48458	33689	39187	29903	36120	98415	54704	50945	71285	67118	99259	177299	22266	55284	39395	41443	44495	28407	62821	82085	77437	45092	61656	41839	17117	79922	61080	58717	80528	14416
CytC	5631	6515	5253	10845	5455	6035	4651	4338	7186	5971	8131	7878	7195	7954	7386	5379	4967	3077	3832	3198	1941	2489	1735	1347	4499	1444	3452	3982	7702	5914	13621	2364	4883	6297	7010	7278	1636	4286	5788	5556	5932	5710	5603	2257	5036	6639	5052	7203	1785
Dat	153	139	155	152	211	194	98	152	106	149	95	189	184	287	149	210	175	107	146	182	155	175	183	180	187	220	215	105	270	194	219	55	167	204	235	277	60	159	188	170	134	142	136	82	225	280	297	453	20
Dcr-1	947	856	799	1127	857	846	855	734	592	462	488	607	982	804	868	674	1057	747	711	706	642	634	340	440	711	99	156	360	830	876	1116	195	836	1079	1267	1061	285	738	1073	965	673	916	559	341	905	1069	1080	1198	218
Def1	1032	1847	2247	17214	1030	7389	5486	1455	15760	1183	3845	2112	24976	23939	66203	17806	2278	284	1616	2829	4232	317	1142	127	1569	637	4748	668	9100	14448	42692	5353	393	300	598	2121	1372	421	620	5855	979	1389	1235	3118	14909	24448	6289	15078	5666
Def2	1	2	0	5	1	3	2	10	5	0	4	4	0	3	270	1	4	1	0	3	0	3	1	2	1	1	1	0	3	1	0	1	2	11	0	12	0	3	5	196	9	4	6	0	10	0	13	4	2
DHRS4	1499	1361	1255	1806	2313	2253	2502	2631	3099	2411	3024	3525	3010	2954	2719	2191	1354	1108	863	819	856	1042	658	688	2268	334	659	2091	2687	2804	4470	715	1325	1388	1771	1694	685	2030	2647	2562	2804	3203	3149	1039	2474	3334	2738	3302	326
Dl	3974	3528	3481	4529	3814	3916	3439	3563	3045	2718	2752	3088	4057	3709	3832	2972	4444	3333	3335	2840	2416	2819	1809	2351	3491	1043	1396	2020	3807	3277	3691	1045	4065	4323	4886	4291	1263	3343	3788	3680	2967	3682	3384	1444	3567	3755	4055	4472	747
Dll	2757	2601	2502	1973	2118	2547	1665	1804	1596	1748	898	1579	1789	1966	1621	1877	4144	2721	3128	2551	2993	3315	4295	3720	2014	2297	1588	481	1721	1370	1304	596	2798	2226	2500	2474	962	1727	2070	2248	1491	1775	1510	858	1941	1705	2070	2296	561
Dnmt1a	201	186	171	273	122	111	106	95	71	68	73	66	103	122	117	72	208	190	156	149	95	101	56	70	53	7	24	54	109	136	176	18	236	246	228	238	28	103	191	148	88	97	69	41	141	184	207	177	40
Dnmt3	1073	973	1075	1190	938	956	791	730	577	588	596	523	805	581	608	590	1319	953	1019	910	1518	1392	1701	1458	1010	931	1304	432	764	729	1000	150	1145	1268	1469	1329	458	902	1084	1011	533	748	624	313	975	987	1199	1111	216
Dop1	127	129	114	112	104	112	69	80	65	70	70	72	110	69	74	71	171	115	143	113	119	92	132	97	87	110	99	67	109	81	111	23	108	165	163	123	31	64	114	90	51	117	60	40	91	97	100	124	41
Dop3	42	39	33	31	17	19	15	11	33	23	16	10	18	24	11	21	57	35	46	41	28	30	50	39	22	45	46	9	32	25	111	8	32	46	48	40	12	17	27	37	16	18	20	11	35	26	31	44	9
DopR2	181	179	189	220	95	90	68	67	70	75	86	61	114	84	103	52	262	138	202	172	123	142	128	130	94	97	86	55	83	105	148	13	170	174	187	149	58	103	115	88	63	86	61	33	81	78	88	92	46
Dscam	2910	2717	2892	2568	1745	1787	1378	1256	1016	1085	716	892	1345	1089	1096	1019	3627	2444	2907	2619	3564	2826	3477	3289	1607	2505	2669	737	1439	1144	1522	273	2923	3041	3173	2735	769	1694	1786	1981	859	1469	887	605	1753	1736	2275	1791	627
Dsx	6386	5927	5004	6342	5206	5353	4494	3573	4436	3829	3017	4568	5916	5041	4555	4442	5810	3607	4351	4330	6965	5632	5922	6130	4462	3620	4277	1561	4666	3160	5102	1290	4306	5530	6401	6096	1748	3431	3301	4323	3519	3733	3497	2082	4139	4361	4558	5536	1230
DWV	4	18	873	27	365	162	12	20	16	18	18	0	52	30	4	9	11	13	4	101	32	63	3280	41	18	279	11761	378	4959	17	13	8224094	46	137	15425	7	19972	245	559	79	70	3	6	327864	5	10	327	107	1245
E74	4151	3578	3678	3577	3721	3966	3536	3335	2598	2794	1738	2260	2955	2874	2816	2798	4873	3909	3776	3745	3728	3728	3372	3589	3364	1957	1788	1142	2446	2207	2587	980	4365	4426	4197	4498	1648	3488	4164	4549	2229	3484	2519	1144	3484	3026	3668	3550	1132
E75	47406	48049	49783	41586	32391	33294	27712	26254	22704	24983	14644	18630	25611	25851	22907	27608	47375	31486	31886	27770	40187	33685	39557	43581	23701	9642	13297	6423	23293	21803	19915	8355	56572	47449	54911	51106	16665	26200	34689	40203	18509	28329	17408	11905	35168	28153	31578	34571	13672
Eaat-2	140	127	110	141	72	76	52	39	82	66	46	77	111	111	111	69	122	69	103	80	40	58	50	49	85	43	52	24	99	86	77	34	86	128	139	122	25	48	54	62	73	62	74	30	69	76	78	141	24
ecd	1664	1534	1484	2009	1563	1577	1625	1633	1387	1198	1205	1419	1660	1594	1715	1450	1808	1348	1243	1134	751	816	470	544	1276	155	259	599	1594	1466	1828	581	1521	1538	1837	1610	501	1220	1618	1574	1177	1476	1196	579	1390	1666	1545	1748	361
Ecr	8118	7989	9098	8456	6499	7848	6013	6524	3430	4207	2792	2743	4391	4630	4104	3919	12354	10135	8997	8418	10360	9908	10229	10720	6282	3893	3794	2367	4011	4590	4660	1544	11623	8583	9636	8353	4004	6844	8929	9119	3182	5155	2995	2062	7199	6235	6793	6420	2291
Ef-1a-f1	5572	5267	4938	4553	5145	5664	4465	4656	4001	5583	3193	3842	4190	4839	4349	3932	8106	5888	8072	5967	7430	8902	14341	10974	8358	10218	7644	2987	3968	3677	2990	1318	5037	4497	4049	4095	2360	4678	5486	5136	3864	5067	3892	1306	4948	4188	4728	5439	706
EF1a-F2	147456	140217	134477	160166	165741	184997	152232	137286	160602	157121	151049	167423	163155	153083	156469	127197	176162	136961	162801	123012	103781	143755	153011	135847	250007	112146	144723	140129	125259	133036	167749	48424	134357	119684	135679	117447	55681	133091	148384	161983	140886	168239	150670	49705	128324	128390	128936	149270	31850
egh	2963	2843	2770	4595	2728	2752	2497	2249	2891	2091	2584	3089	3412	3571	3257	2525	2854	1967	2481	1853	1611	1819	1089	1551	3243	509	681	1408	3180	3261	4465	991	2242	2733	3242	2823	843	2071	2547	2767	2641	3120	2451	1172	2758	3164	2586	3327	560
Eif3h	1889	1817	1603	2541	2177	2244	1892	1762	2297	1908	2877	2817	2752	2688	2733	1908	1769	1453	1242	1109	605	709	497	560	1818	250	579	1687	2378	2312	4230	846	1689	1680	1933	1702	612	1648	2075	2039	2020	2196	2001	704	1924	2105	1846	2438	397
Eif4g	54354	51349	53006	57392	56036	61649	56860	50447	47382	45276	27599	47082	56372	63652	52653	49603	63286	42967	50907	41897	49842	53153	41500	45088	55687	13271	14364	15117	58254	48560	44574	17966	47386	49984	51128	49102	23011	46477	56944	58352	43840	50690	37998	19274	55215	60374	54039	65971	12403
Emc	21114	22506	18382	24018	13653	14927	9863	9862	10909	10317	7338	10676	14765	13245	11850	11114	22434	15467	17847	17535	11285	12897	12817	13287	9431	7570	8052	3430	10675	8729	12000	6027	16710	20962	24628	16503	5831	8202	8737	12363	7171	8818	6806	4285	10346	8810	8747	12289	6370
EphR	5349	4973	4774	5563	4644	5706	3889	4034	2943	3420	2390	2661	3518	3288	3048	2871	6251	4378	4829	3742	4850	5170	5803	5614	3939	2722	2537	1090	2550	2780	2413	899	5741	5060	5734	5000	2112	3983	5135	5265	3095	4096	2489	1593	4277	4268	4746	4594	1105
Err	3163	3134	3350	3007	2880	3595	3022	3198	2405	2514	1952	2081	2864	2691	2490	2481	4711	3587	3784	3234	3202	3509	3414	3539	4258	1763	1971	1490	2290	2717	2863	901	3918	3093	3470	3254	1714	3244	3988	3901	2231	3088	2515	1265	3344	3064	3102	3276	928
Est-6	363	237	160	118	3019	2725	3718	3165	2345	2208	2281	2797	2341	3122	1896	1774	267	334	322	97	1762	4005	3312	2715	5530	1277	1265	3693	3583	3245	2168	587	480	460	369	76	1421	3993	4716	4091	3078	3545	3582	725	4750	3884	3901	5021	7
Eth	32	21	19	18	20	35	13	14	32	33	28	29	16	25	17	17	37	31	32	22	25	25	45	23	97	56	60	25	25	24	71	13	22	45	50	32	6	26	38	34	32	55	31	17	35	20	42	33	4
Ets97D-like	981	871	727	1026	810	864	883	946	919	785	864	982	1100	1059	1104	848	791	633	547	512	237	326	219	214	594	80	235	394	1054	934	1295	349	789	824	990	926	246	664	817	774	769	845	818	360	726	1029	904	1062	249
eve	140	129	104	130	184	284	232	219	191	167	172	172	229	163	155	174	131	106	147	100	166	233	228	266	261	172	244	103	106	134	188	28	135	106	134	117	92	254	389	264	169	270	207	75	155	171	239	229	27
Eyg	20	17	29	22	8	17	12	11	15	25	10	12	16	18	7	8	33	29	22	22	26	23	28	38	11	32	12	5	11	9	16	5	28	29	20	41	6	16	19	25	9	30	14	10	18	22	14	31	3
Fabp.1	2990	3189	2567	2816	5573	7876	6747	7321	10402	8391	9122	10328	10917	11888	10959	7298	1680	1371	1605	1606	1201	1892	2431	1460	7959	3314	5528	6511	10219	11405	14755	3049	3224	2648	2552	2175	1605	5039	5542	5009	7684	8720	7107	1931	9981	10736	6894	10121	256
Fabp.2	4982	4051	3425	4478	6490	6769	7430	7847	7421	4947	7529	8621	9774	8181	8618	6618	3373	2859	2767	2547	1370	2042	1789	1280	3911	1262	2583	4758	5012	6287	8620	2042	4762	4065	3903	6203	1753	5636	8245	7602	6253	8676	7638	2476	7320	7747	7678	9799	1493
FAR1	20459	22183	21258	24034	31510	36301	29179	26579	30449	24555	22933	27326	30933	25183	23585	22134	28627	24812	21353	22733	23978	28281	19146	23844	32197	13964	16210	14398	17543	22688	25658	6783	21997	18972	20163	22384	13699	21994	32373	33899	24939	32527	25261	9864	23983	20541	23940	24507	4629
Fem	1989	1964	1734	2478	1611	1783	1667	1575	1426	1035	1193	1530	2422	1946	1930	1475	1811	1145	1252	980	1100	1095	916	1027	1047	235	657	900	2267	2137	2921	507	2066	2638	2778	2257	524	1529	1844	1888	1417	1719	1478	687	2051	2803	2886	2826	459
Fibroin1	8	5	6	12	28	10	17	4	13	13	11	23	5	9	8	11	11	7	7	10	8	3	15	6	11	6	11	7	8	5	7	2	8	3	5	7	7	9	12	7	26	18	19	4	5	14	13	15	1
Fibroin2	3	6	6	5	3	4	7	3	6	2	5	3	5	2	4	4	6	8	4	1	4	1	6	1	1	8	3	3	4	2	4	1	3	2	7	2	2	1	6	2	2	1	2	1	3	0	0	4	0
Fibroin3	0	1	0	2	2	1	5	6	1	2	1	1	0	3	1	2	2	0	0	1	1	5	2	6	1	6	3	1	0	1	3	2	0	0	5	0	0	3	0	0	0	2	8	0	0	1	1	0	0
Fibroin4	36	41	32	15	135	121	107	121	228	196	125	194	133	169	113	96	40	20	18	23	65	227	208	121	279	161	174	214	93	72	104	21	23	16	17	4	16	40	22	44	77	72	133	39	65	66	63	36	6
For	8622	9202	8307	8117	9317	9265	7809	7079	7791	7750	4773	8025	9366	8613	7770	7008	12482	9828	10650	10466	9847	9753	11858	9654	8868	6544	7399	3575	7684	7708	8923	3081	6214	8485	9270	7607	3870	6720	9544	9880	6467	6953	5907	2763	8415	7782	7833	9448	1757
Foxp	9881	9241	9981	9430	8397	8565	6573	6289	4505	5675	3840	3972	6209	4872	5299	4848	14228	9891	10703	9585	11601	10304	11086	11943	8439	7985	7264	3127	5015	5072	5932	1499	12399	11566	12611	11789	3998	7290	7888	9665	3823	6244	4036	2539	7613	6873	8353	6672	3143
Fstl5	390	387	350	307	278	314	197	199	190	215	159	228	202	207	191	189	617	433	381	376	311	315	351	379	293	188	183	98	285	273	324	81	448	465	526	427	113	271	306	309	197	277	253	94	243	289	260	313	63
Gat-1B	131	150	145	122	90	65	102	47	109	88	57	100	119	117	126	100	199	108	151	107	51	58	66	95	134	61	131	53	139	138	160	45	124	153	204	124	29	54	79	94	58	85	91	37	86	131	159	170	18
Gat-a	52	43	58	43	26	22	20	22	32	27	20	39	38	31	39	34	70	34	56	40	25	25	32	28	55	35	49	31	38	47	48	23	57	51	72	60	14	22	35	80	31	27	31	11	50	41	47	42	11
Gb15078	11	6	9	6	4	4	8	0	3	6	3	10	4	5	6	5	7	2	3	2	1	5	4	4	4	2	5	8	3	7	6	3	12	7	19	12	1	3	1	3	7	7	4	0	2	6	1	5	2
Gfat2	25793	24323	26188	31295	22562	26976	24072	20702	28199	20943	17031	29439	26819	27244	25050	18295	23528	14905	21814	16481	15907	17553	15560	16299	30080	10467	14955	13714	27839	25037	26751	8220	16122	22016	26644	14849	7725	18543	22268	22053	24062	26268	23026	8612	19418	21748	19997	26382	4225
GlnS	24704	24685	29137	23390	39079	33840	35121	29917	47428	39229	27827	39699	33358	36982	32420	33148	33406	21608	30120	24834	29934	34385	28132	34141	63522	38057	45207	32049	37001	34013	34219	12224	19297	22711	28109	22186	14718	31233	25620	34105	39448	38414	42826	13506	26870	27591	25945	32149	6111
Glob1	10690	8874	8411	9290	15714	16285	13968	13343	22051	17233	18795	23243	17572	15427	13561	11975	9816	6489	8569	6636	12706	15551	18420	16517	32670	27894	37081	20997	12286	11106	16615	3417	9438	9641	9696	8491	5219	13268	14811	15109	17027	19998	20559	6029	11970	13121	13725	14562	2153
GluCl	10387	9810	10727	9811	7541	7020	6377	6411	4065	4542	3895	2818	3905	4456	4076	4032	9807	7297	6555	5167	8541	5350	5562	6759	3880	1728	1982	1456	4000	4083	5670	1105	9412	8051	10105	8637	2536	5088	6414	6248	2976	4297	2681	1993	4322	4097	5220	5329	2118
Glurb	27	29	34	18	14	36	11	20	12	22	8	20	18	26	18	11	54	47	29	37	26	42	31	30	30	88	66	16	99	28	260	13	34	27	46	39	11	21	31	32	18	15	21	11	25	32	34	69	11
Gpdh	13956	14016	15346	12113	19518	20155	18179	18572	33411	22638	23254	26294	20623	23461	19313	22029	12349	8311	10380	8967	10476	13107	8284	10222	37281	8225	12227	23381	18895	19113	21971	6907	11048	10479	17509	14865	7053	16456	13736	19717	23342	24388	30328	11028	14217	14544	15010	23807	2414
Gr10	737	692	753	568	599	617	554	505	652	562	395	565	639	612	570	530	1103	721	653	754	713	783	871	839	731	628	618	297	565	552	491	228	712	731	856	774	279	452	508	573	553	523	479	202	519	515	601	744	187
Grd	260	246	244	348	221	218	268	223	210	135	171	232	352	214	225	171	367	232	245	228	223	210	128	165	247	103	138	167	285	297	440	74	354	344	365	358	94	239	319	293	192	273	196	90	297	376	375	365	71
Grp	140	82	61	57	75	108	75	60	68	111	35	141	77	88	147	73	120	72	136	91	74	117	155	116	121	122	214	68	110	69	61	30	80	55	98	55	37	26	50	50	74	106	94	26	75	75	95	70	11
Gstcd	0	0	0	0	0	0	0	0	0	0	0	0	0	0	0	0	0	0	0	0	0	0	0	0	0	0	0	0	0	0	0	0	0	0	0	0	0	0	0	0	0	0	0	0	0	0	0	0	0
GstD1	29051	29353	25274	31817	42156	46296	40232	44585	63903	55646	57433	66417	50720	49765	45075	40924	32102	22790	30140	21925	22715	34235	36159	31202	78276	50728	79598	58623	38612	34323	49883	16046	23042	25473	29198	23306	12573	33183	34982	35480	52645	55046	58672	20402	31074	31641	34347	44415	6180
GstS1	12465	11082	10222	11939	14319	16825	15186	15883	19886	15721	19337	22192	21444	23720	22852	17389	9942	8077	10178	7065	6467	8420	6679	5928	23081	4382	6333	14446	24626	22816	33298	7873	10806	10723	11811	10444	4343	12703	14630	14812	17957	17118	18731	6063	15367	20341	16783	24123	1773
GstS4	113	113	110	161	117	133	136	118	129	126	155	184	195	179	159	97	84	79	46	56	42	95	49	46	106	44	97	105	98	107	193	27	76	56	69	80	33	93	118	181	123	144	168	49	133	123	125	141	29
Gtpx1	9527	9536	8744	11296	11409	13909	12762	14727	15988	12650	15633	18271	15751	16646	15602	13210	8863	7664	6700	6093	4388	5671	4563	4281	11963	2154	3612	11272	14514	14473	25902	4946	9097	8344	9205	8853	3574	9735	11674	12006	11540	12695	13253	4641	12358	14473	13017	16992	1764
Gycbeta1	48	53	55	23	20	50	26	24	49	57	27	32	45	40	38	52	64	48	41	33	29	34	44	35	44	36	31	15	52	39	58	21	55	58	76	50	15	33	34	29	40	51	32	17	31	53	54	75	6
H	1244	1141	1227	1433	1297	1274	1122	1069	1060	940	757	1053	1369	1368	1167	940	1632	1087	1239	1062	1183	1247	1403	1253	1256	871	937	595	1301	1037	1236	401	1232	1459	1613	1342	439	946	1157	1195	1072	1246	938	498	1194	1424	1385	1451	301
Hb	12	6	3	10	7	7	6	8	5	8	8	7	4	8	4	3	4	3	3	3	5	3	14	7	3	2	3	5	0	7	5	1	7	7	2	1	0	5	4	1	2	1	12	0	5	4	0	8	0
Hbg2	619824	494139	667822	294630	661411	560931	469422	460812	826770	684293	504270	753325	351471	473610	438015	399801	798158	523371	563096	570031	665428	642101	900290	689521	773104	793143	946055	297564	497002	433541	464685	207133	666798	427356	736876	618056	241156	405385	477433	520197	443039	579136	613553	213128	297579	263008	332531	506748	90954
Hbg3	3445	2709	2583	2679	2641	2949	2483	2836	3792	2953	2756	3469	3689	4215	3187	3079	4173	2765	2934	2767	1648	2161	2329	2425	4759	2336	3087	2311	2905	3437	3302	1303	3258	3786	3476	3416	1151	2580	3099	2582	3493	3307	3659	1102	2301	2913	3137	4077	582
Hex110	118	72	64	93	43202	12845	38633	32961	58220	109636	30186	53730	39869	33320	21351	118291	80	86	81	68	3032	10185	57946	17687	118271	39916	47238	26558	17760	3891	6165	671	83	71	97	81	9732	76359	14243	40868	140867	206967	83984	10070	16601	8788	18893	9718	90
Hex70a	1254	1122	1312	2978	192886	128435	170322	170030	136790	170479	97143	114842	118097	87008	61484	77308	1524	1206	822	1198	35423	66503	131948	73467	276522	41329	51993	94091	53904	25625	22285	9904	1341	912	1098	1073	42946	241556	83580	171046	244011	246240	173869	16037	83960	75327	76450	50880	808
HEX70b	463	471	528	714	597	795	607	521	439	605	668	552	664	812	842	529	329	350	399	354	423	479	610	418	868	503	835	434	399	449	718	282	464	389	405	490	313	597	545	715	427	459	551	209	548	491	591	781	373
Hex70c	107	87	92	62	247	235	258	194	196	219	177	188	167	183	172	131	119	63	92	75	66	129	123	120	244	137	163	173	151	159	158	45	111	64	125	67	68	198	101	187	232	302	204	67	123	128	136	151	8
Hiscl1	17	10	9	17	55	113	61	45	29	8	13	7	30	9	26	9	33	8	17	8	37	22	55	18	29	3	11	17	8	8	13	6	19	15	12	26	18	106	64	82	29	82	22	9	7	14	12	18	2
Ho	695	639	622	833	696	782	710	815	758	482	739	824	923	903	777	665	713	574	376	410	231	225	85	200	446	37	80	159	761	898	1422	225	634	703	803	779	224	521	826	716	525	779	548	229	771	1008	878	1131	180
Hsc70-3	30665	32427	34738	47990	33216	34041	35015	28047	36402	31910	43387	36283	41143	40318	41778	32737	37633	24599	31665	21654	12911	21737	10701	10034	40557	3491	6064	18662	38901	38472	36419	12910	30053	29258	34489	27558	14635	27528	30909	31644	34821	40735	28793	11718	33299	40507	29660	32822	8397
Hsc70-4	190142	199626	215835	228580	236963	259310	201375	170294	198748	225322	188316	210866	201624	196685	209141	189983	216932	158663	172928	140613	132445	224062	207823	146513	265728	107444	125731	114506	215164	193030	218705	74002	146379	159583	166803	163152	75348	170609	219547	206287	201894	216434	166202	65523	188490	224079	160234	180863	44742
Hsc70-5	19893	17734	16947	21762	18711	20463	19403	18854	17972	16372	13108	18231	18919	19755	18610	16878	16431	12621	12269	9846	6506	8168	5028	5264	12914	1930	3870	5463	18588	16508	17484	6577	17017	16522	19977	17236	5242	14165	18428	18783	16292	18230	16605	6549	16259	19407	17006	20204	4489
Hsp90	35659	36218	41768	44885	44529	45735	42830	31014	36980	42801	44285	45380	61209	49591	52833	38198	43153	24073	37112	23006	21101	34272	23959	23685	44646	5456	12469	19882	67178	61842	60849	18879	26091	42528	39079	45961	14850	39300	35352	38276	61189	57489	39919	17092	50984	94212	46152	44758	12061
IAPV	3	1	39	3	49	48	51	34	1	0	1	0	2	0	0	1	1	0	2	0	118	125	281	190	0	19	1	0	0	4	0	0	0	0	0	0	31	36	44	38	0	0	0	0	0	0	0	0	0
IF-2mt	1748	1592	1248	1809	1446	1608	1494	1621	1359	1132	1174	1527	2005	1712	1797	1506	1362	1175	813	827	442	468	252	326	702	40	71	331	1689	1608	1989	525	1709	1731	1979	1788	468	1277	1621	1611	1203	1403	1289	617	1789	1942	2105	2277	399
ILP-2	154	154	122	242	257	245	273	242	324	311	318	431	385	279	272	158	138	107	147	138	191	215	173	151	368	167	323	497	286	336	444	70	170	225	226	180	126	261	173	311	573	705	385	146	360	449	338	296	30
Imd	953	1006	825	1774	877	824	813	794	752	503	790	925	1085	1040	1064	802	894	781	610	603	308	289	184	189	472	74	167	420	1055	1115	1611	291	997	983	1210	1424	169	473	731	766	637	752	576	323	897	1200	979	1256	387
Ing3	378	347	296	454	383	325	433	318	392	332	313	421	441	440	461	325	314	196	240	211	159	167	109	122	285	54	154	171	390	373	505	141	346	374	440	398	128	333	395	411	389	424	408	165	389	474	467	517	95
InR-2	3045	2547	3005	2184	1367	1538	1002	966	686	1039	532	623	813	667	678	918	3879	2497	2728	2502	2702	1925	2448	2138	1142	2041	1795	370	703	766	675	226	3348	3178	3056	2780	551	1249	908	1477	561	1016	714	574	1042	902	1160	1020	592
INTS8	705	643	642	820	723	750	723	699	672	551	610	654	819	826	815	643	837	628	649	498	428	436	197	321	732	71	87	314	743	754	939	237	610	667	836	703	223	569	723	718	654	714	518	250	696	764	773	802	164
Ip3k	3955	3756	3497	4880	4015	3776	3390	3470	3222	2910	2667	3277	4023	3619	3846	3128	5120	3223	3943	3248	3342	3505	3100	3330	4419	1536	2566	1849	3544	3479	3843	1087	3221	3766	4023	3815	1543	2693	3135	3520	2610	3197	2771	1391	3667	3618	3405	3889	899
JHBP-1	23691	24660	19668	22640	30227	34506	31609	35499	34613	31967	27846	41778	52442	50452	48581	38402	19800	15941	14247	14207	6546	12468	8071	6496	21826	5248	12152	19642	44335	34027	48750	17198	18555	16839	18363	14251	7657	21078	27466	33286	28430	33215	33438	7410	37327	34432	37231	54531	3522
Jhe	3551	3070	2956	1581	33211	24586	26041	30727	32212	31802	20177	27214	25817	23303	13180	15243	8584	5559	4778	6047	14885	24554	34762	26621	67246	23825	27413	28610	15271	16822	13399	5021	4910	3130	4031	3629	11729	31766	22584	31994	32657	40263	41194	6903	22969	21850	19148	20056	821
Jtb	0	0	0	0	0	0	0	0	0	0	0	0	0	0	0	0	0	0	0	0	0	0	0	0	0	0	0	0	0	0	0	0	0	0	0	0	0	0	0	0	0	0	0	0	0	0	0	0	0
Kakusei	4	1	3	4	1	2	4	5	2	2	3	3	2	2	2	0	3	3	0	4	1	2	0	2	2	3	7	0	1	2	11	0	4	0	2	0	1	1	1	0	2	1	1	0	0	1	1	2	0
KAT2A	891	756	854	1050	923	817	903	893	793	720	734	916	1027	985	1025	862	934	767	601	544	274	361	146	218	618	68	131	248	872	795	1189	266	792	843	997	918	257	655	892	828	714	805	675	296	804	816	846	1010	222
Kr	273	250	306	204	158	215	136	161	90	115	53	74	52	76	73	89	262	259	182	186	218	203	239	259	164	134	104	37	80	77	64	29	214	245	291	196	97	166	153	159	71	105	122	60	129	101	120	127	71
Kr-h1	5895	6367	6065	7987	5022	3874	4106	3063	2759	2599	2581	3882	6560	3416	5015	4455	7459	5193	5291	5579	3361	4262	2039	3152	1761	1518	2328	1005	3787	2672	3969	1410	4329	5138	6193	5282	1612	2585	3259	3264	3020	2750	1147	1076	4108	3574	2803	3313	1514
Ks-1	0	0	0	0	0	0	0	0	0	0	0	0	0	0	0	0	0	0	0	0	0	0	0	0	0	0	0	0	0	0	0	0	0	0	0	0	0	0	0	0	0	0	0	0	0	0	0	0	0
LCCH3	13	10	10	8	7	1	5	5	2	6	4	9	6	11	10	12	12	4	3	0	6	4	5	4	7	19	16	3	17	13	21	3	15	8	9	19	5	6	9	5	5	8	8	3	12	5	14	11	3
Lin-52	616	564	476	756	633	678	696	664	773	631	812	901	1020	1003	991	726	459	392	352	323	201	264	198	165	460	122	354	466	995	750	1407	338	571	683	776	720	218	531	668	659	701	683	784	308	723	998	888	1065	170
LOC100187599	57	40	46	53	35	51	29	31	17	20	27	40	81	46	31	24	67	53	34	36	20	20	15	15	24	13	5	16	109	58	114	6	92	134	131	123	28	61	53	33	14	54	30	15	56	58	68	80	5
LOC100188904	5	1	2	5	7	2	5	5	3	4	4	9	4	7	7	3	6	3	3	2	0	1	1	2	1	0	0	1	9	7	6	3	6	2	6	13	1	5	7	2	1	4	1	7	8	4	4	9	3
LOC100188940	2153	1947	1743	2686	1984	2099	1903	1880	2400	1797	2389	2685	2579	2319	2363	1826	1893	1516	1547	1306	969	1066	825	768	2201	538	907	1846	2187	2266	4042	710	1979	1955	2354	1991	585	1612	2031	2076	1969	2192	2129	853	1932	2279	2085	2844	494
LOC100217360	0	0	0	0	2	0	0	0	0	0	0	0	2	0	0	0	0	0	0	0	0	0	0	0	0	0	2	2	1	0	0	0	0	0	0	2	0	0	0	0	0	0	0	0	0	0	0	0	0
LOC100302106	7056	6223	4756	8352	5791	6679	4985	5366	8186	5406	6897	9235	8998	8925	8159	6292	4341	3379	2622	2800	1521	1537	884	1205	2857	444	930	1864	8396	7290	12874	2136	6452	6842	7701	6944	1447	4303	5387	5399	6511	7118	7299	2817	6101	8206	8063	10127	1252
LOC100379261	1699	1453	1428	1270	1213	1359	1161	1162	1175	1046	824	1197	1344	1344	1134	1075	1814	1252	1232	1183	709	931	756	825	1027	467	526	434	1148	1037	1163	400	1557	1492	1682	1215	398	917	1210	1078	983	1348	1158	407	1052	1121	1159	1475	242
LOC100576080	50	49	49	54	33	35	24	14	27	18	30	24	41	42	31	37	28	26	37	21	30	23	18	13	19	14	16	21	28	17	34	6	43	44	48	58	6	28	20	39	19	14	26	14	41	32	25	33	17
LOC100576082	278	270	304	418	288	293	285	234	224	167	173	207	326	295	272	222	301	242	153	196	99	80	34	37	102	7	11	36	261	276	298	92	242	284	321	295	52	225	343	342	196	236	155	97	254	298	296	397	76
LOC100576085	3543	3321	3393	4261	3993	4005	4064	3820	3871	3396	3972	4115	4684	4241	4454	3670	4000	2988	3221	2581	1779	2273	1342	1548	4326	855	1429	2626	3686	3650	5125	1464	3069	3086	3378	3034	1271	2938	3777	3818	3487	3741	3390	1375	3561	3691	3471	4238	873
LOC100576088	1238	1018	635	1266	755	879	844	917	1189	682	792	1424	1526	1347	1453	1049	430	379	294	336	158	141	75	124	244	19	59	160	1327	1057	1909	365	948	1109	1378	1115	127	553	846	852	852	1013	1008	399	931	1370	1247	1759	238
LOC100576093	1	1	0	2	0	1	0	0	0	1	3	0	2	0	1	1	0	1	0	1	0	1	1	0	0	1	3	1	7	3	9	3	1	0	2	4	0	0	1	0	0	1	3	0	0	5	0	4	1
LOC100576096	53	55	44	62	31	53	41	37	22	22	28	28	41	55	48	33	24	18	26	23	18	27	17	20	21	6	16	11	49	42	43	7	40	61	59	60	12	24	47	46	26	28	47	17	51	64	45	57	15
LOC100576097	176	165	160	217	232	158	127	87	135	127	98	77	146	175	92	112	246	158	182	151	329	202	189	192	105	150	172	96	112	96	175	38	205	200	183	213	41	89	155	155	72	91	70	32	148	181	204	157	33
LOC100576098	0	0	0	0	0	0	0	0	0	0	0	0	0	0	0	0	0	0	0	0	0	0	0	0	0	0	0	0	0	0	0	0	0	0	0	0	0	0	0	0	0	0	0	0	0	0	0	0	0
LOC100576099	35	17	22	42	30	38	33	20	47	26	46	41	42	59	49	45	29	20	25	18	8	8	5	8	15	1	5	7	45	38	78	7	32	39	40	41	7	40	39	37	39	37	27	11	49	77	67	72	8
LOC100576100	3	3	2	5	3	1	5	4	3	3	4	10	4	6	5	0	2	1	1	1	0	3	0	2	2	1	2	2	10	6	25	3	1	6	12	14	1	3	2	6	2	3	2	2	3	0	2	10	2
LOC100576101	743	717	552	755	400	515	443	430	563	338	405	619	737	677	577	433	564	394	423	378	337	263	128	225	302	41	128	252	709	618	1048	169	814	932	1103	1003	143	371	568	484	465	511	528	252	732	884	892	1071	176
LOC100576103	19	12	9	13	10	14	7	7	7	11	7	17	12	10	12	12	11	10	8	7	1	5	4	3	12	1	0	3	3	9	24	0	8	16	8	10	3	3	21	13	4	6	5	1	5	10	17	11	0
LOC100576104	1005	973	759	1274	897	1001	916	880	1017	712	865	1060	1238	1163	1139	830	621	491	373	342	186	145	95	127	261	55	117	256	989	962	1431	285	912	961	1156	1011	219	633	832	866	831	882	848	335	915	1159	1133	1225	269
LOC100576105	6	5	1	2	0	3	3	4	5	1	0	2	4	3	6	4	4	2	5	2	1	2	2	1	0	3	1	0	1	7	7	1	5	3	2	3	4	4	0	3	2	0	1	0	2	4	1	4	0
LOC100576106	543	444	507	598	620	653	656	626	829	722	811	808	852	997	862	555	490	338	415	323	321	425	284	316	1321	237	416	715	987	933	1150	271	430	561	573	465	213	628	752	714	871	1125	857	300	803	949	870	1038	87
LOC100576110	724	802	832	879	1094	1316	1076	1127	1163	1097	1122	1153	1149	1079	902	1135	1093	640	812	745	1081	1212	1383	1237	1825	1391	1888	1004	1066	1001	1190	286	742	993	807	744	477	1266	963	1174	853	1265	1259	437	844	1180	1054	1139	157
LOC100576115	1	0	1	0	0	0	0	0	0	0	0	0	0	0	0	0	0	1	0	0	0	0	0	0	0	0	0	0	0	0	0	0	0	0	0	0	0	0	0	0	0	0	0	0	0	0	0	0	1
LOC100576116	902	809	779	1460	786	821	855	757	635	751	595	782	961	912	1004	585	1107	784	1024	662	422	574	396	390	866	183	295	404	989	829	1122	273	750	924	1054	840	217	619	906	883	640	778	703	294	900	1057	823	990	243
LOC100576118	146	141	119	148	209	165	133	175	164	167	168	216	269	231	241	201	150	120	136	93	85	115	166	112	222	122	179	144	200	170	284	77	175	134	155	193	62	191	156	217	152	230	205	49	200	186	233	298	19
LOC100576120	108	95	87	125	68	98	53	80	60	59	73	74	98	90	100	62	99	82	66	68	57	43	35	29	98	52	40	86	148	110	142	26	128	146	197	180	32	101	107	56	80	92	93	39	100	141	106	106	12
LOC100576121	40	44	43	70	8	12	28	7	22	15	15	33	22	12	13	18	55	36	32	21	14	16	10	12	13	20	18	8	18	14	22	3	27	38	59	41	6	12	9	32	26	16	15	2	20	29	8	19	10
LOC100576122	1	2	2	1	4	1	2	1	0	5	0	0	3	2	2	0	2	1	2	3	5	4	3	4	2	4	6	2	0	1	5	0	4	4	5	2	1	2	8	4	4	0	3	0	4	5	0	2	0
LOC100576125	300	339	335	425	334	358	387	312	300	218	302	356	454	400	342	251	362	249	267	202	131	186	80	123	264	25	43	185	337	407	539	112	333	348	466	360	91	249	354	289	328	295	328	116	348	476	364	387	81
LOC100576126	10	127	58	151	67	456	415	135	50	155	55	101	242	276	154	67	36	34	94	4	64	5	25	1	53	8	20	22	156	133	220	44	169	65	14	60	123	182	434	282	159	164	112	14	289	144	100	316	5
LOC100576128	6	0	6	4	4	6	4	3	5	2	2	4	3	6	3	3	2	1	8	5	1	3	5	2	9	8	4	6	6	6	8	0	4	6	7	3	3	4	3	1	4	4	4	0	0	2	1	2	1
LOC100576129	834	786	833	746	479	562	419	416	334	441	261	333	432	398	398	375	955	680	737	680	780	679	806	832	551	473	453	165	424	331	452	145	847	793	846	849	217	394	506	608	285	488	303	171	526	465	540	542	188
LOC100576130	143	129	109	110	97	109	123	105	123	137	70	153	125	156	173	106	128	98	99	85	85	97	102	114	178	80	98	54	134	103	118	33	101	87	123	101	38	99	133	127	115	112	128	34	124	103	127	145	20
LOC100576131	649	572	651	707	593	632	682	644	573	524	511	558	770	699	682	625	563	441	451	377	262	388	206	215	609	65	138	298	611	616	854	236	494	498	600	549	194	486	562	612	544	650	538	228	555	563	557	630	130
LOC100576132	4066	3944	4064	4405	2835	2771	2330	2297	2270	1627	1970	2436	3738	3249	3131	2483	4140	2628	3203	2928	2562	2399	2156	2038	2468	1276	1902	1329	3060	2809	4183	743	4279	4180	4868	5141	906	1917	2669	2714	1634	2041	1926	1054	2984	3686	4145	4274	889
LOC100576134	1196	1193	1391	2344	1192	1097	1081	788	708	802	774	955	1167	956	926	654	2099	1732	1996	1793	1506	1733	2372	1663	991	1313	1402	565	865	978	1176	314	1618	1632	1945	1591	603	959	1715	1428	886	1008	608	322	1585	1570	1502	1380	276
LOC100576135	428	786	821	2178	244	307	123	78	595	193	254	223	154	197	169	167	443	197	387	370	322	149	75	115	700	102	235	88	442	369	457	100	369	897	1650	775	114	126	144	320	148	108	130	133	103	268	168	218	203
LOC100576136	422	401	473	480	467	645	482	604	513	583	517	567	663	694	647	587	329	142	339	203	276	358	419	338	717	254	423	297	538	450	522	189	200	253	331	184	126	335	348	395	331	514	364	138	321	363	351	547	42
LOC100576139	103	120	105	95	127	129	107	141	135	98	122	156	151	88	108	93	76	40	79	39	56	69	59	51	79	26	40	47	89	79	127	27	85	93	96	52	26	87	110	77	80	118	104	37	87	96	109	123	33
LOC100576140	405	369	291	424	308	333	279	294	383	271	325	408	446	398	416	313	301	226	168	182	87	110	60	57	170	20	42	130	391	402	684	109	381	427	462	425	95	241	333	318	327	367	338	175	394	508	417	592	85
LOC100576143	154	120	117	206	110	123	113	145	90	70	81	87	172	150	162	136	128	110	68	55	24	20	17	10	33	5	9	8	124	159	189	34	123	181	156	147	31	91	154	147	83	99	83	40	123	162	138	176	33
LOC100576146	198	184	191	199	188	222	179	210	194	171	142	225	214	260	218	160	213	189	213	166	193	233	192	216	271	110	159	164	226	201	234	78	186	188	233	155	83	197	250	205	188	221	244	92	196	280	245	253	40
LOC100576147	100	80	101	61	73	105	82	97	90	104	37	87	71	64	52	71	106	90	88	81	129	108	103	106	78	109	51	30	60	44	43	14	76	80	71	61	48	66	84	68	33	62	60	16	58	71	64	66	14
LOC100576150	0	2	1	1	0	2	1	0	0	0	0	0	0	0	0	0	2	0	0	1	1	1	1	0	0	0	0	0	0	0	2	0	1	0	0	1	0	0	2	0	0	0	0	1	0	0	0	1	0
LOC100576151	226	241	186	249	181	192	171	193	199	141	200	216	296	260	232	185	212	163	100	121	56	67	32	45	133	7	15	82	219	279	391	63	239	246	320	249	54	156	233	222	177	217	179	70	234	340	257	306	51
LOC100576152	158	140	84	90	46	63	48	48	39	23	43	50	65	23	46	30	74	59	114	81	34	23	27	43	50	56	60	38	75	52	55	8	86	62	111	80	18	36	32	31	48	49	53	22	23	42	41	45	32
LOC100576153	19	10	9	17	14	15	7	8	6	7	9	7	17	3	11	11	10	9	5	4	2	2	5	1	7	7	8	3	24	14	48	6	24	26	16	31	7	11	9	12	12	15	22	1	19	14	24	33	3
LOC100576155	1173	1126	927	1428	892	955	902	943	975	699	911	1209	1442	1286	1197	861	880	620	505	548	343	347	155	243	540	43	90	336	1349	1208	2079	308	1169	1223	1645	1376	273	681	1147	1181	945	1077	967	428	1322	1715	1576	1726	276
LOC100576157	801	735	692	770	720	751	704	620	500	502	427	610	704	598	673	496	626	584	625	472	422	436	389	403	559	290	342	368	569	522	580	107	864	1003	877	737	242	582	711	665	531	797	531	218	634	667	831	863	130
LOC100576159	327	314	277	346	221	210	213	193	77	96	100	76	202	169	153	118	244	235	159	160	127	74	72	71	66	21	18	29	163	211	275	42	365	389	418	301	66	155	261	225	89	125	85	65	231	216	272	227	86
LOC100576161	47	49	51	53	192	132	121	196	222	257	170	266	257	292	231	196	24	9	59	24	48	57	140	61	171	94	141	86	94	47	106	33	34	23	10	32	36	74	60	50	155	120	150	23	93	115	112	174	11
LOC100576162	1894	1886	2137	2562	1989	2240	2211	2106	1693	1483	1546	1731	2143	2021	2078	1645	2363	1731	1892	1437	976	1222	468	735	1902	165	292	810	1821	1904	2362	655	1544	1677	1934	1578	715	1731	1918	2073	1533	2124	1518	679	1820	1855	1831	2048	366
LOC100576163	815	602	661	512	576	630	564	539	964	643	761	943	844	957	882	674	1000	759	788	704	452	513	499	487	1070	272	347	629	1069	821	1078	276	765	749	822	613	207	494	632	642	739	817	836	272	635	697	695	1008	117
LOC100576164	2	6	6	7	11	9	4	9	2	7	5	10	13	6	6	2	6	8	5	10	7	3	6	7	6	2	3	5	15	4	10	2	4	10	13	5	6	7	5	9	3	9	10	1	14	6	9	7	0
LOC100576165	341	299	249	403	229	267	232	257	321	212	253	339	420	380	429	252	176	157	140	147	82	84	52	78	142	16	42	102	437	310	571	92	306	355	420	366	77	192	262	266	242	241	296	128	287	438	416	524	57
LOC100576167	12	6	3	8	2	7	3	3	8	8	8	11	14	7	4	3	2	4	2	1	4	5	3	2	5	3	0	3	9	6	7	1	6	17	15	17	4	10	4	22	31	5	12	4	1	12	19	14	3
LOC100576169	5311	5672	6708	22156	8569	5991	5619	4581	4479	3707	4571	3582	4874	5060	5285	4387	6278	4536	6100	4934	6127	5427	4015	5398	7691	2481	3020	2190	4395	5049	5511	1646	4520	3736	3919	5108	2924	5091	5440	6214	3922	4635	3977	2506	4681	4416	4341	5301	1897
LOC100576170	0	0	0	3	0	0	0	0	0	0	0	0	0	5	0	0	0	0	0	1	0	0	0	0	0	0	0	0	1	0	1	0	0	0	1	0	0	0	0	0	0	0	3	0	0	0	0	0	0
LOC100576172	0	0	0	0	0	0	0	0	0	0	0	0	0	0	0	0	0	0	0	0	0	0	0	0	0	0	0	0	0	0	0	0	0	0	0	0	0	0	0	0	0	0	0	0	0	0	0	0	0
LOC100576173	29	34	20	57	5	18	14	13	6	5	15	11	24	23	23	15	30	15	22	18	19	25	5	15	19	2	29	14	30	17	39	7	38	40	47	40	5	21	24	28	18	14	18	7	30	34	27	33	12
LOC100576174	220	226	151	299	182	199	177	179	191	130	172	248	296	239	201	197	231	200	174	137	129	136	121	116	278	147	157	206	203	211	369	56	191	237	252	207	60	138	240	222	194	248	199	90	195	289	217	264	35
LOC100576176	463	399	376	526	435	411	381	369	372	263	357	422	518	441	483	352	545	412	438	331	240	236	145	229	442	89	127	251	471	414	581	146	457	466	530	431	143	311	358	402	331	454	309	182	393	512	427	522	122
LOC100576179	18	18	14	15	12	9	13	8	15	10	8	15	17	10	8	9	1	6	6	5	7	2	19	3	9	3	15	1	9	4	4	0	10	7	8	15	4	3	10	9	4	2	1	4	13	4	5	4	4
LOC100576182	0	2	4	3	3	0	0	1	1	0	1	0	4	1	2	0	2	0	1	0	3	4	1	1	0	4	5	0	1	2	4	0	4	2	5	2	0	1	1	2	2	4	3	2	1	4	3	1	0
LOC100576183	13	9	11	11	3	9	6	8	11	2	8	11	7	13	8	2	19	11	10	10	17	25	7	13	8	10	9	6	10	10	16	2	17	15	20	19	3	20	22	7	10	7	12	1	16	18	24	19	1
LOC100576184	27	29	29	35	35	37	27	29	17	15	26	23	32	32	30	23	42	26	13	25	29	49	19	37	25	16	25	27	37	22	40	4	44	53	53	41	10	20	56	30	43	50	18	15	43	33	33	39	7
LOC100576185	308	290	251	351	317	279	277	235	176	209	206	255	332	333	291	202	353	234	294	245	141	181	104	123	244	20	30	92	267	246	347	82	244	275	307	331	95	242	294	293	151	213	202	84	255	290	316	289	75
LOC100576186	23	21	20	13	19	27	17	24	24	18	21	28	20	26	19	16	21	32	19	20	20	15	5	11	23	4	10	21	36	29	38	14	21	33	22	25	10	24	29	32	20	21	18	19	14	35	37	29	11
LOC100576187	2174	1919	2033	2106	1825	2048	1633	1556	1817	1637	1259	1752	1845	1787	1709	1588	2224	1558	2056	1563	1491	1702	1659	1662	2247	1292	1466	1026	1720	1525	1828	559	1788	1843	2177	1841	678	1633	1931	1724	1726	2006	1800	638	1554	1630	1682	2090	417
LOC100576189	189	182	140	225	229	233	201	184	260	193	189	204	206	248	231	198	195	202	129	152	126	125	116	115	186	93	155	129	243	171	320	77	155	174	213	138	40	130	159	142	130	185	168	49	181	192	203	228	28
LOC100576192	9	14	5	5	20	16	15	14	21	25	24	22	15	22	15	18	7	5	7	8	14	13	13	12	18	13	14	6	10	7	16	1	6	13	10	4	7	26	4	15	16	17	18	4	19	14	17	30	0
LOC100576193	38	40	33	46	41	33	49	29	34	31	32	51	46	45	66	31	48	32	39	32	34	34	36	32	44	32	41	24	39	30	48	5	68	69	71	53	21	58	69	58	32	47	66	16	63	64	78	87	14
LOC100576194	24	26	26	21	18	16	8	19	16	19	8	25	16	37	11	15	24	35	27	26	12	13	21	31	18	11	7	6	35	12	13	13	28	22	42	31	11	17	34	22	15	23	21	18	14	19	13	44	4
LOC100576195	993	845	509	895	559	728	519	584	751	415	670	961	1074	1154	988	850	397	314	201	251	116	82	18	62	151	13	33	74	1024	948	1661	256	827	885	1098	1087	123	399	582	635	563	683	603	287	803	1155	1002	1493	174
LOC100576196	3931	3247	3851	3789	2544	3000	2032	2034	1481	1781	977	1411	2225	1679	1784	1607	4667	2764	3884	3533	5023	4219	5151	4956	2444	2723	2502	755	2002	1537	1955	490	3718	3459	3421	3407	1353	2173	2412	3061	1303	1977	1285	817	2356	2355	2468	2445	780
LOC100576198	194	101	124	99	182	177	197	203	128	127	125	203	194	179	179	106	106	84	88	78	36	56	55	38	101	14	12	68	160	143	235	54	136	136	125	86	52	171	127	207	168	125	226	45	148	191	142	169	42
LOC100576207	3	1	3	4	3	3	2	4	4	2	3	0	2	2	8	3	3	2	5	2	0	2	3	3	2	0	0	2	0	1	4	2	1	4	5	1	0	2	4	2	6	2	2	1	3	2	5	6	2
LOC100576212	1	0	2	3	3	1	1	0	2	0	4	2	3	0	2	2	2	2	3	15	2	0	2	0	2	6	1	4	4	6	8	2	4	2	1	3	2	4	2	4	1	1	0	1	2	1	3	9	0
LOC100576215	13	7	8	5	5	0	1	6	3	5	0	11	3	7	5	5	16	11	7	3	4	4	2	2	2	0	1	1	11	5	1	4	10	10	9	5	2	3	4	4	1	11	7	3	4	4	7	8	0
LOC100576216	393	369	355	453	373	426	363	334	281	218	330	351	464	384	414	322	462	364	273	270	169	197	91	110	266	29	56	167	346	428	524	129	362	423	474	399	127	282	375	383	261	354	238	114	412	469	478	467	89
LOC100576217	18	35	20	24	20	23	16	19	9	13	11	7	14	11	25	12	41	35	53	45	26	46	51	43	25	33	35	10	16	24	57	6	51	34	47	36	21	16	28	21	14	22	15	11	10	33	32	39	2
LOC100576220	0	0	0	0	0	0	0	0	0	0	0	0	0	0	0	1	1	0	0	0	0	0	0	0	0	3	2	0	1	0	4	0	0	0	0	0	0	0	0	0	0	0	0	0	2	1	0	1	0
LOC100576221	526	427	438	596	423	434	406	417	388	304	332	408	486	454	541	350	493	335	319	303	167	197	91	135	311	26	23	180	466	416	730	130	425	535	683	505	122	292	452	373	350	357	323	136	425	475	445	576	122
LOC100576222	1056	1025	1025	860	963	992	919	924	882	639	698	847	1027	783	888	810	1363	881	943	816	726	803	586	598	766	421	430	354	663	775	936	261	1069	1174	1044	1016	366	768	818	990	839	935	744	371	858	943	1007	996	187
LOC100576223	218	232	212	374	236	264	163	177	178	145	161	175	234	203	305	136	300	281	285	190	174	166	177	184	188	115	123	91	196	245	314	56	221	211	207	249	93	166	234	263	131	245	149	55	298	296	241	253	57
LOC100576224	12	12	11	16	9	13	4	12	3	8	2	5	5	10	9	3	13	16	9	8	12	14	14	10	6	13	7	8	9	20	13	3	23	40	52	20	5	12	13	25	26	12	17	8	17	17	26	20	1
LOC100576225	14	15	18	20	7	15	8	20	13	7	7	9	18	15	16	4	37	13	19	19	11	18	12	18	21	13	8	15	13	12	18	7	23	21	19	8	10	12	14	13	8	12	8	12	18	19	23	24	6
LOC100576226	742	640	389	919	394	464	487	507	516	412	460	586	720	662	674	563	226	204	113	134	99	48	49	53	72	15	12	93	655	512	948	203	621	679	730	604	74	274	443	409	398	452	407	173	478	668	637	756	175
LOC100576227	703	668	650	787	855	894	960	961	650	575	566	685	1012	849	869	666	637	563	317	398	263	211	91	75	301	19	36	119	724	812	896	245	736	866	1009	749	226	740	977	1002	631	779	536	234	853	928	908	970	198
LOC100576230	200	161	145	209	152	195	116	133	111	110	81	108	176	157	138	119	264	215	180	154	143	167	104	140	172	136	115	155	238	161	202	31	275	277	349	305	90	219	225	107	96	182	171	52	188	199	182	164	24
LOC100576231	1	0	0	0	0	5	0	0	0	0	0	0	2	0	1	1	1	0	1	1	4	0	0	0	0	2	4	2	2	0	6	2	0	0	0	1	0	1	1	1	0	1	0	0	5	0	3	1	0
LOC100576233	26	37	13	38	27	51	29	27	12	7	15	7	25	15	15	22	36	28	26	18	25	24	20	13	12	17	6	16	44	20	32	6	41	53	74	48	20	42	27	26	14	25	35	8	28	37	31	36	5
LOC100576234	430	543	418	592	350	421	323	273	283	180	215	230	458	304	292	267	596	319	410	302	530	395	433	475	384	246	364	196	339	280	420	99	541	635	750	624	127	321	476	425	207	294	271	165	400	433	570	499	99
LOC100576236	172	178	159	176	181	164	112	145	118	146	156	136	137	126	149	93	297	171	185	180	159	223	243	241	333	264	309	147	109	103	128	36	203	191	236	179	55	136	161	145	102	136	167	40	82	99	141	120	34
LOC100576242	477	473	387	541	314	410	421	292	227	233	267	258	493	452	419	283	525	409	337	282	277	194	180	226	220	26	72	140	426	401	592	100	657	706	755	661	129	333	559	524	219	421	240	147	505	682	697	652	170
LOC100576246	2	2	2	0	2	0	0	2	0	0	1	4	0	0	1	2	3	1	0	0	1	3	0	0	1	0	0	0	4	0	1	0	1	2	2	3	0	0	1	0	1	1	1	0	0	1	0	2	0
LOC100576247	7785	6616	7049	6089	7457	8289	6226	7090	5354	6108	3398	4897	5378	5263	4609	5001	9665	7846	7666	6696	7187	9032	10114	10193	7612	5650	4506	1938	4144	4174	3557	1584	6371	6471	5760	5413	2764	6091	6381	7416	4799	6041	4762	2451	5731	4817	5713	5727	1333
LOC100576248	14	14	15	15	27	29	31	26	41	23	23	52	37	25	25	11	11	7	12	8	10	29	47	22	39	20	35	12	16	19	34	11	10	6	11	9	8	23	31	31	58	81	48	15	18	26	22	24	1
LOC100576249	738	690	541	571	629	564	542	527	327	398	240	392	442	463	463	415	814	617	493	548	499	651	514	502	353	216	255	166	446	377	430	156	666	777	840	641	235	391	679	606	397	395	345	193	500	610	686	626	130
LOC100576251	10123	10112	11291	10720	8253	9039	6620	6041	3366	4371	3620	2627	5827	4836	4573	4458	13672	11333	11390	10344	15478	12472	15559	14702	7355	8432	9379	2929	4362	5251	6175	1705	14196	13025	14102	11542	4152	7277	11812	10980	3072	5324	2843	2418	8735	7153	8953	7164	2838
LOC100576253	3	3	1	1	1	3	1	1	5	2	1	1	1	4	4	2	5	4	1	2	5	4	4	0	4	4	0	0	1	0	5	0	3	3	15	3	2	2	5	2	1	3	0	2	7	0	0	4	1
LOC100576257	0	0	0	0	0	0	0	0	0	0	0	0	0	0	0	0	0	0	0	0	0	0	0	0	0	0	0	0	0	0	0	0	0	0	0	0	0	0	0	0	0	0	0	0	0	0	0	0	0
LOC100576258	1259	1225	1082	2409	1080	1019	847	884	1206	920	1543	1434	1505	1398	1420	904	1181	706	1126	769	647	832	692	729	1292	509	827	822	1427	1113	1822	409	1066	1251	1652	1241	291	744	872	904	1002	1207	1041	477	1025	1157	1157	1411	248
LOC100576260	84	67	84	100	59	65	41	50	36	30	30	28	59	60	46	48	87	53	46	43	62	62	72	67	29	27	23	19	53	49	40	13	109	90	78	87	25	59	52	75	39	43	23	25	57	101	56	86	22
LOC100576261	631	552	456	663	515	567	589	560	516	396	486	625	741	641	674	453	591	464	342	288	144	151	64	70	295	16	37	156	573	622	814	171	539	601	741	551	147	443	590	590	495	622	454	183	576	687	613	713	135
LOC100576262	33	41	24	50	113	99	98	138	159	96	150	145	110	99	84	57	32	26	34	29	46	68	72	63	127	67	106	88	67	73	187	25	52	34	38	52	31	80	103	117	86	115	121	36	83	77	107	117	15
LOC100576263	2	5	6	4	3	1	2	5	8	0	4	6	3	3	4	0	5	4	2	2	6	1	7	8	10	3	8	2	6	5	9	5	3	3	11	5	7	0	5	4	3	3	6	2	1	6	6	4	1
LOC100576265	8	11	6	10	6	2	4	7	3	6	7	6	12	4	8	10	6	6	2	9	4	5	1	1	5	1	0	2	9	5	11	1	8	14	16	28	3	3	7	7	2	7	9	3	5	13	11	18	1
LOC100576266	1929	1694	1699	2354	1765	1930	1608	1575	1544	1443	1135	1670	1816	1698	1587	1492	2265	1406	1995	1503	1214	1629	1181	1574	2241	742	785	861	1607	1514	1422	555	1646	1598	1934	1579	683	1563	1469	1803	1592	1630	1787	670	1439	1735	1608	1925	403
LOC100576270	922	909	713	1303	1690	2089	1453	1807	2995	2059	2929	2687	2276	2157	1762	1509	478	394	331	338	402	389	477	317	1277	441	741	1172	1627	1751	2995	451	800	709	930	845	381	1600	1490	1952	1925	2580	2582	760	1706	1998	1898	2441	246
LOC100576271	3001	2291	1756	1710	2692	3504	2668	3096	2505	2563	2080	2865	3746	2817	2528	2411	2979	2444	2511	2118	1710	2376	2996	2636	3605	1568	1966	1799	2257	2198	2164	691	2921	3040	2803	1932	923	3029	4389	3430	2950	4338	4023	832	3308	3735	5260	5013	184
LOC100576272	364	381	241	452	285	289	226	291	287	232	247	311	374	382	402	264	249	190	119	141	55	56	26	48	113	10	28	92	340	325	544	88	335	363	480	379	60	204	288	271	207	260	247	101	298	363	393	399	67
LOC100576273	15	18	23	13	27	9	38	38	29	25	32	58	47	26	16	15	15	14	10	13	2	13	2	0	13	3	1	9	27	16	25	4	19	8	13	13	5	12	24	51	30	28	91	10	23	12	12	12	7
LOC100576274	164	136	153	173	193	185	182	162	197	112	152	150	233	174	145	151	158	136	124	99	60	75	16	48	114	13	25	62	148	178	286	45	149	146	219	170	56	109	165	144	109	158	128	52	162	190	200	213	28
LOC100576277	387	330	284	338	269	248	230	155	179	171	190	193	337	250	223	196	289	171	269	217	315	245	309	292	300	166	334	158	218	202	321	43	385	403	368	354	96	206	252	231	118	184	221	78	294	373	431	370	70
LOC100576279	235	196	264	185	240	280	174	178	335	244	198	205	259	220	225	249	340	176	262	189	351	296	470	434	364	432	488	152	185	181	204	28	204	185	223	217	92	145	148	161	179	241	230	130	149	148	191	190	42
LOC100576282	1	1	0	0	1	2	2	1	0	0	1	1	1	0	0	0	6	2	1	1	0	0	0	1	1	0	2	1	3	0	1	0	2	1	0	2	0	2	2	2	0	2	1	1	2	2	2	3	0
LOC100576283	546	643	683	765	480	477	360	304	255	253	261	233	417	290	322	375	871	760	864	851	867	816	941	815	470	692	730	247	313	315	545	94	952	923	914	890	222	403	578	651	196	336	201	103	539	404	476	440	235
LOC100576284	5	2	3	0	9	4	0	2	1	0	1	1	3	3	5	2	3	0	0	0	0	3	7	0	1	3	5	0	1	3	0	0	2	6	2	1	0	6	3	1	0	6	5	1	3	2	5	7	1
LOC100576286	396	441	381	529	394	454	417	356	558	399	541	636	566	564	555	380	391	307	257	238	192	221	146	134	331	29	70	237	592	512	983	181	478	470	565	525	110	337	447	475	405	434	431	160	498	618	503	621	133
LOC100576287	8	16	6	1	4	4	3	4	1	1	8	5	12	4	2	4	16	10	12	3	4	4	7	4	1	3	13	3	11	3	16	3	12	14	22	3	1	2	4	6	2	9	5	0	4	4	6	13	7
LOC100576288	777	721	609	1109	467	496	388	443	381	362	425	399	802	465	512	506	789	494	597	401	570	510	550	581	432	234	491	284	576	383	914	129	597	852	801	704	164	337	406	466	341	360	306	194	540	660	708	626	235
LOC100576289	316	280	229	364	230	191	226	218	250	182	211	363	345	344	349	236	313	217	191	148	121	114	48	57	173	28	29	77	356	364	528	83	346	395	476	431	109	228	379	353	294	331	310	142	344	427	382	517	69
LOC100576290	54	28	36	47	52	53	39	54	39	33	34	48	53	51	51	32	91	33	32	43	42	69	64	58	69	61	33	53	56	80	56	24	40	32	47	43	21	28	58	42	52	46	53	14	65	56	60	74	3
LOC100576291	97	78	123	96	79	68	51	72	53	50	34	60	89	66	60	73	87	62	65	72	72	59	42	45	41	93	90	36	84	56	199	19	95	65	98	97	26	58	70	65	48	50	42	18	58	79	63	99	28
LOC100576293	632	524	505	561	419	519	354	356	323	300	185	285	324	325	297	243	629	500	525	522	423	436	486	540	331	225	195	102	289	273	292	90	520	478	498	463	161	329	462	474	254	334	247	136	320	302	283	391	98
LOC100576296	1535	1467	1324	2077	1432	1443	1529	1434	1501	1179	1509	1704	1910	1888	1959	1474	1571	1326	1122	1022	508	646	320	448	1187	135	290	726	1650	1659	2665	562	1510	1659	1923	1701	456	1115	1595	1436	1348	1557	1413	545	1558	1860	1764	2182	395
LOC100576298	289	263	263	378	288	338	289	343	287	227	313	314	346	358	305	289	259	202	133	155	51	89	15	33	147	15	19	64	323	333	626	77	328	312	377	292	74	205	297	337	211	243	196	109	289	350	364	441	67
LOC100576299	1	14	5	2	0	8	2	1	1	1	3	5	3	1	7	0	2	4	1	5	4	1	4	6	2	2	3	2	1	0	7	1	3	2	1	3	1	2	5	0	0	7	3	1	6	1	3	1	3
LOC100576300	21	14	15	17	10	31	9	28	9	12	6	13	20	20	16	12	18	13	19	13	14	8	9	10	10	7	15	11	28	12	26	3	30	46	59	32	8	17	22	4	5	17	11	9	14	22	19	25	5
LOC100576301	6	2	1	4	4	3	8	6	2	2	5	10	11	5	2	4	5	0	2	1	2	3	5	4	3	6	11	1	7	2	12	1	7	0	2	4	3	1	1	3	2	8	6	1	5	0	1	4	0
LOC100576302	1	0	0	1	0	0	1	0	3	0	1	5	0	0	3	2	0	2	1	1	1	2	0	1	0	5	3	1	4	1	12	2	0	3	3	0	0	0	2	0	0	0	5	1	3	1	2	2	1
LOC100576304	5	6	2	8	6	8	2	2	0	1	1	2	3	2	1	1	10	3	5	10	5	1	8	10	1	11	10	1	7	4	13	0	8	4	14	1	3	2	9	3	2	7	4	3	3	7	8	12	3
LOC100576307	800	768	685	1412	782	858	752	613	972	626	780	829	955	843	933	686	1025	576	1094	722	803	783	942	958	1073	800	1234	660	681	791	1343	214	884	692	771	859	368	536	555	704	688	862	783	377	691	817	784	770	192
LOC100576319	39	30	20	34	17	14	23	20	17	22	16	27	29	18	13	12	24	14	17	29	25	14	32	27	11	15	29	18	23	25	60	5	23	31	22	36	15	20	31	20	24	19	21	15	30	21	30	21	5
LOC100576320	35	29	25	46	16	43	32	28	23	29	23	20	46	32	27	16	60	28	39	46	56	45	53	62	44	35	28	19	35	40	68	9	54	57	51	39	17	51	77	37	25	41	40	9	41	45	46	64	9
LOC100576321	2326	2093	2415	2492	2178	2186	1964	1894	1447	1605	1182	1368	1951	1922	1644	1756	2823	1842	2241	1696	2317	1930	1654	1787	2086	598	745	553	1651	1807	1633	506	1909	1696	1783	1756	837	1633	1843	2095	1177	1575	1050	619	1927	1657	1772	2121	438
LOC100576326	44017	39625	37442	79800	50947	64972	48485	59684	73389	55469	54516	64355	53810	61433	60044	51806	38560	25737	37213	34237	20732	26517	25007	24085	55644	22111	37091	33589	37997	48796	60415	19242	30866	26036	37707	51324	16527	34582	41624	45906	44498	45533	49977	21723	42348	50300	41274	59339	18520
LOC100576330	499	411	485	376	446	431	451	484	567	421	527	489	608	723	517	583	534	495	442	433	256	270	215	182	324	117	135	257	495	386	792	190	463	291	467	513	152	250	365	398	363	402	465	113	348	282	285	421	81
LOC100576333	373	336	335	387	288	323	241	258	277	220	239	315	373	281	306	283	437	334	404	330	300	364	378	381	346	276	320	192	315	233	295	88	323	336	389	325	102	206	269	269	201	227	254	122	285	344	293	377	93
LOC100576336	218	154	92	200	161	176	133	115	86	71	93	74	140	111	102	105	214	157	160	127	140	247	158	221	162	107	151	129	202	168	229	22	234	265	319	321	83	171	181	130	88	132	135	61	146	151	161	171	26
LOC100576337	254	272	268	382	236	268	212	174	301	186	267	396	376	283	257	206	278	267	214	218	97	110	43	101	190	33	29	126	265	311	475	80	310	261	338	376	82	206	322	238	264	287	257	131	319	334	310	355	54
LOC100576338	38	29	24	75	44	41	35	25	29	11	24	23	40	28	29	21	24	15	43	29	35	37	37	39	59	21	38	19	40	41	117	11	9	37	34	39	12	14	22	20	8	23	20	19	13	22	26	25	5
LOC100576346	2562	2348	2511	2980	2069	2079	2224	2026	1274	1084	1042	1250	2206	2114	1978	1718	2483	2185	1072	1078	891	551	247	373	696	56	87	297	2079	2312	2815	532	3174	2847	3187	2860	727	2001	2710	2764	1220	1794	1085	658	2589	2567	2888	2915	669
LOC100576348	397	347	284	452	300	401	335	333	377	237	374	436	535	507	450	349	307	241	149	175	61	63	25	52	111	21	19	73	418	421	719	156	338	355	435	431	71	254	383	419	302	394	316	133	394	470	399	548	69
LOC100576349	44	41	9	26	18	22	11	14	12	13	4	17	20	14	18	13	26	42	20	26	13	3	9	8	6	1	9	6	34	19	25	6	29	46	50	52	5	16	38	13	12	31	11	4	21	30	23	37	4
LOC100576355	532	546	562	621	461	379	406	514	318	350	317	352	421	400	348	396	966	574	699	608	470	499	640	574	578	434	488	217	354	301	411	120	463	516	445	386	116	281	328	281	221	334	226	110	260	247	340	369	135
LOC100576359	501	527	547	690	564	626	603	502	599	470	580	655	763	608	736	536	662	488	474	340	215	330	194	191	556	75	133	398	545	604	850	176	489	529	595	506	175	500	589	567	504	621	528	200	562	657	596	690	120
LOC100576361	24	22	14	35	26	19	14	29	16	30	20	37	40	39	48	23	19	15	21	18	14	15	23	17	25	13	30	26	44	36	35	14	14	22	18	24	9	16	35	21	25	31	23	6	35	38	28	39	3
LOC100576366	425	385	343	583	396	372	343	353	393	267	344	394	448	433	444	303	422	340	205	226	106	120	63	93	213	13	39	134	387	409	705	128	472	443	626	541	91	286	430	345	353	442	329	132	435	579	484	557	100
LOC100576369	4338	4312	5261	5465	4145	3902	3402	2855	2897	2900	2161	2778	3504	3496	3298	3031	6535	4278	5530	4927	3780	3911	3528	4141	4244	2296	2337	1330	3374	2912	2958	1086	3839	4407	4154	3993	1486	2867	3395	3455	2677	3153	2296	1266	3102	3025	2932	3535	1169
LOC100576370	12	18	16	8	8	14	17	9	12	6	4	8	9	12	8	10	28	9	13	16	18	12	28	32	20	14	20	3	13	14	6	2	21	17	21	12	2	24	17	25	7	15	14	8	19	9	21	5	3
LOC100576373	1002	897	852	1181	1122	1079	886	1016	1011	665	930	1213	1353	1220	1270	876	1016	783	740	635	422	442	223	286	779	85	120	429	1163	1216	1620	310	920	924	1204	1105	328	878	1146	1068	993	1097	945	385	1054	1305	1221	1458	204
LOC100576374	118	110	128	191	177	121	117	122	126	58	100	139	202	155	170	109	144	121	91	96	52	53	21	47	64	7	11	30	131	152	202	43	161	155	157	145	39	90	166	129	76	105	79	40	117	149	154	166	47
LOC100576378	259	234	185	434	234	211	214	202	255	133	202	261	381	332	339	184	239	157	118	157	53	75	26	48	92	13	29	40	286	343	490	78	293	340	427	372	62	168	225	203	158	231	169	106	294	410	347	393	76
LOC100576381	2042	2006	1855	2437	1496	1599	1553	1449	1554	1156	1290	1482	1882	1512	1521	1371	1876	1640	1487	1305	882	966	649	867	1580	497	681	793	1514	1576	1728	435	2053	2448	2712	2493	572	1287	1510	1700	1427	1601	1366	782	1398	1722	1665	1826	510
LOC100576382	30	29	23	31	17	15	12	26	12	8	7	16	12	13	10	12	19	21	11	14	13	7	21	15	6	8	9	10	22	10	32	5	35	40	29	28	5	9	13	29	10	15	16	5	21	14	36	29	8
LOC100576383	14765	12073	14035	15586	18660	19474	17805	16347	12778	13672	9694	10396	12525	11963	10120	11894	15921	11890	13983	10683	21483	20721	25265	23224	17216	10464	9006	4569	9463	8878	8964	2856	15196	12562	13752	11780	7371	14749	15840	17530	10788	14968	9405	4594	14428	13163	14602	13370	3004
LOC100576384	16734	17004	17267	19942	14972	14770	11286	11156	9311	10136	6758	9347	12367	12223	9959	11089	21073	13736	16296	14878	21373	17470	22350	20462	12194	12948	11394	3791	10734	8919	9815	3251	16702	15742	15887	18591	6916	11711	14453	16738	8919	11061	8050	5156	15411	14900	14762	15564	4937
LOC100576387	0	0	2	1	1	4	1	0	2	0	0	2	2	0	2	1	1	1	1	3	0	1	0	3	0	0	3	1	0	3	4	0	1	0	8	4	0	0	1	0	0	1	1	0	2	2	0	2	0
LOC100576392	11094	11553	13943	13489	9168	10104	9709	8826	3902	5003	3914	3771	6911	7058	5891	5455	14803	13463	12156	8637	10610	10696	9883	11181	6021	2154	2243	1902	5863	6605	5716	2017	16344	14289	13654	12256	4856	8300	10131	9712	4242	6597	2936	2484	10027	9689	8087	6775	2940
LOC100576397	199	164	150	224	106	165	105	107	209	178	174	230	343	242	249	147	139	133	157	115	114	129	154	110	212	109	166	117	238	160	350	63	153	281	244	231	42	103	157	139	162	187	167	74	177	240	284	288	34
LOC100576400	339	344	225	349	304	337	312	345	320	215	279	371	463	411	396	304	284	206	220	156	87	117	71	77	229	12	30	125	381	398	568	97	304	354	400	328	95	223	300	340	306	398	274	142	341	455	405	465	67
LOC100576401	1028	1039	890	1588	982	1062	890	918	1144	815	1190	1338	1291	1382	1235	926	801	745	540	608	362	383	291	289	735	195	273	572	1386	1146	2142	381	886	880	1276	1075	284	619	872	859	900	1057	953	438	988	1219	1101	1460	247
LOC100576402	1180	1000	1050	1296	1057	1194	1007	899	693	650	578	618	1000	925	910	790	1196	870	940	709	865	732	465	649	808	135	206	267	845	895	963	265	983	1123	1229	1075	330	836	1122	1165	616	796	544	293	921	1023	959	1096	219
LOC100576403	14	8	9	18	7	5	10	7	13	3	3	18	6	19	15	5	8	12	13	16	9	11	8	9	8	3	19	3	19	6	35	2	15	12	38	26	2	8	8	7	9	8	10	4	25	19	8	14	2
LOC100576404	4660	4126	4197	3692	3724	3992	3106	2932	3335	3784	2159	3486	3519	3524	2988	3309	6190	3916	5001	4108	5281	5095	7960	7053	5504	6515	4773	1593	3235	2863	2584	1171	4068	3719	4514	3717	1542	2982	3573	3657	2953	3628	3196	1313	3494	3313	3747	3946	755
LOC100576405	2871	3300	3718	3036	2955	3085	2518	2607	1531	1922	1341	1299	1783	1839	1636	1806	5187	5425	4141	4349	4751	4301	4105	4553	3223	3203	2606	1170	1854	2183	2474	622	4538	4006	4888	4251	1624	3253	4767	4354	1363	2417	1397	889	3371	2645	3282	3022	991
LOC100576410	0	0	0	0	0	0	0	0	0	0	0	1	0	0	0	0	0	0	0	0	0	4	1	0	0	1	5	1	2	1	2	0	0	0	2	0	0	1	0	0	0	1	0	0	2	0	0	1	0
LOC100576411	473	458	451	510	409	416	448	398	386	307	329	415	486	477	436	325	432	350	336	295	205	250	104	161	304	36	60	212	435	431	562	149	408	444	477	394	119	394	404	494	369	445	342	151	385	397	444	508	101
LOC100576412	377	330	296	483	322	341	360	396	288	225	236	310	408	395	434	314	244	235	124	125	88	85	49	53	96	2	14	44	364	336	491	111	379	391	476	404	65	198	357	306	238	285	233	126	314	356	386	428	109
LOC100576413	7281	7549	7588	8472	7039	7171	7317	6484	3547	3567	2877	3115	6126	5362	4919	4376	6669	6816	3209	3313	4233	2983	1748	1978	2521	239	423	803	4488	5752	5889	1645	11373	10200	10997	9061	2873	7448	11479	10776	3917	5726	3234	2002	8841	7776	8702	7667	2603
LOC100576414	20722	19442	19790	14608	32846	36200	34282	37872	46175	39116	37341	53230	42989	37059	42685	44234	21776	16253	17370	13037	13165	16793	11358	11200	38783	6047	10571	27697	33673	34816	37875	12430	19903	19567	27074	27657	12680	37536	46821	40297	53025	55989	64148	14811	42646	47804	48213	49767	5846
LOC100576417	0	0	0	0	0	0	0	0	0	0	0	0	0	0	0	0	0	0	0	0	0	0	0	0	0	0	0	0	0	0	0	0	0	0	0	0	0	0	0	0	0	0	0	0	0	0	0	0	0
LOC100576418	9689	7862	9473	23135	4065	4239	1931	2088	475	2278	306	365	1946	1907	3532	2009	10095	5166	17092	8817	1398	1699	2835	3124	648	852	1908	155	1424	1010	761	527	4455	3042	2504	2204	453	958	1558	1139	359	845	190	267	837	709	1168	2810	717
LOC100576419	146	90	82	113	131	138	122	109	104	77	80	95	180	101	111	82	115	64	82	90	79	72	48	54	88	34	56	49	89	80	132	35	171	164	170	147	27	108	139	140	124	136	126	50	112	137	160	169	22
LOC100576421	9104	8254	8131	10561	6976	7918	6400	6236	5698	5951	5078	6341	7573	7034	6340	5831	9281	6740	7651	6520	5635	6407	5901	6204	5995	3341	3612	2351	6794	5723	6550	2341	7541	7784	9444	7629	2753	5838	7019	7664	5367	6893	5247	2460	6937	6701	6816	7681	1866
LOC100576422	627	587	384	737	469	491	381	513	569	416	543	692	788	703	773	460	448	364	300	304	194	162	140	148	337	50	210	313	706	628	1252	206	563	642	775	619	132	321	521	470	551	573	563	234	562	803	724	910	153
LOC100576423	19	28	19	14	25	24	13	22	9	9	12	7	22	19	19	9	26	16	16	19	26	18	17	13	14	8	16	12	17	34	35	5	54	48	68	52	11	18	34	40	22	19	19	21	37	48	56	68	24
LOC100576425	416	401	326	489	392	401	284	355	384	255	308	369	406	348	342	276	350	242	239	208	260	265	183	226	275	142	196	163	369	357	397	94	427	460	632	481	152	330	447	464	292	361	308	197	414	426	400	626	88
LOC100576428	339	285	261	324	273	316	240	257	173	158	147	144	241	241	195	179	440	363	330	352	317	335	257	262	275	202	139	113	234	216	282	69	326	286	314	351	127	262	420	394	159	216	143	102	289	276	310	343	61
LOC100576432	366	357	326	376	516	376	400	392	384	329	327	365	546	410	463	394	326	266	295	228	287	204	174	175	393	54	106	247	542	459	513	113	290	386	505	349	147	391	379	406	329	485	378	135	389	556	495	586	82
LOC100576433	560	506	489	681	543	521	528	475	475	367	503	536	632	566	574	455	638	430	454	400	277	257	159	257	552	94	151	328	581	564	851	164	569	600	679	573	159	398	484	500	416	483	461	215	489	652	617	658	158
LOC100576434	34	29	26	36	38	30	15	21	20	15	27	20	23	18	33	22	31	17	25	28	54	30	38	36	32	27	37	15	16	27	55	3	19	18	33	22	8	20	13	13	13	22	15	14	18	24	18	22	15
LOC100576435	986	1042	862	1263	688	715	730	770	523	706	396	729	761	686	802	684	1218	826	885	647	547	641	746	553	634	228	429	257	777	497	710	209	907	968	1050	1162	223	510	514	610	575	574	513	271	649	1038	686	751	239
LOC100576436	1023	957	917	1230	920	899	891	818	803	542	731	854	1218	1098	1034	800	1038	780	616	623	382	329	119	229	598	16	57	204	1030	1137	1389	310	1216	1249	1493	1365	332	809	1133	1134	759	946	870	418	1091	1440	1279	1471	291
LOC100576438	784	715	792	954	800	786	762	711	737	620	747	737	892	796	777	632	881	695	756	571	533	542	405	485	1028	284	407	599	649	772	1091	223	604	696	722	657	311	707	865	843	690	836	640	288	678	710	748	856	159
LOC100576439	448	430	499	542	372	405	468	410	246	246	197	233	418	432	329	265	462	473	192	246	127	96	28	60	117	4	14	27	373	444	484	102	796	669	738	679	163	444	618	611	332	475	280	133	555	618	557	640	126
LOC100576444	1377	1678	1253	1242	2530	3799	3168	3275	4887	3644	5013	4820	3790	4408	5395	2004	915	714	527	642	876	981	1612	1362	3397	1445	3474	4313	6354	7005	5272	926	1324	2714	1708	967	1293	3698	5354	5081	4911	7525	7947	1486	6185	7311	8760	11326	228
LOC100576445	23	34	31	43	38	34	63	35	36	32	21	64	23	29	29	21	25	14	24	17	22	26	37	24	28	16	25	4	17	15	27	3	26	17	8	22	5	21	36	40	30	28	56	10	19	27	36	29	6
LOC100576446	1079	1178	1247	1567	1069	785	578	536	758	653	511	588	468	694	896	580	1197	704	1096	914	1536	883	1273	668	1128	595	697	346	836	874	1043	241	1038	1377	1742	1692	366	402	893	1015	583	592	710	430	712	721	710	1163	306
LOC100576447	66	56	56	109	73	55	37	69	55	34	55	49	65	39	35	35	38	28	32	28	45	40	46	70	45	18	33	20	48	33	68	10	28	68	54	34	20	55	51	51	24	38	42	16	38	35	38	31	9
LOC100576449	561	511	533	535	515	490	403	400	381	335	261	372	430	294	333	317	795	482	512	528	571	561	594	694	445	408	330	133	355	307	305	98	441	589	508	461	207	411	426	441	266	391	272	160	384	421	436	391	104
LOC100576452	36	37	34	42	50	54	58	39	104	75	61	83	73	82	62	73	56	13	28	22	55	60	68	34	62	45	91	49	42	36	86	23	16	34	42	25	16	20	28	41	20	33	36	37	32	41	31	37	5
LOC100576453	2	4	0	4	2	1	1	3	2	3	0	7	8	3	1	2	2	1	0	4	1	0	0	2	5	4	11	2	1	3	17	1	7	5	5	5	0	2	6	2	1	4	2	2	0	4	5	8	0
LOC100576454	1072	963	819	722	620	617	493	447	366	477	348	385	608	430	493	392	1351	848	960	1005	1014	927	1138	1041	533	637	572	223	407	478	586	146	1179	1189	1266	1178	330	529	703	687	515	620	398	251	649	668	768	686	207
LOC100576457	701	604	477	885	425	431	478	540	470	336	475	573	677	717	645	504	404	356	268	241	73	93	78	64	210	42	51	201	651	580	1101	173	542	604	750	668	91	288	385	374	404	439	359	181	551	794	557	673	164
LOC100576458	1842	1874	1377	1072	2589	2329	2261	2152	3212	2607	2280	3002	4398	3604	3883	3145	2377	1299	1457	1374	2242	2326	2343	2102	4163	1957	3479	2556	4815	4637	4353	1337	1453	2296	1390	1481	1064	2405	3155	2857	3650	3144	3883	1177	4576	4964	4035	5212	491
LOC100576460	26	25	26	16	7	3	5	7	8	4	5	10	23	6	4	14	21	25	29	26	17	17	1	10	12	11	13	0	8	36	32	7	4	13	25	16	6	7	2	4	6	0	2	0	5	16	0	14	8
LOC100576461	145	133	157	155	122	135	93	116	86	61	76	69	115	117	102	88	175	119	135	98	114	149	146	158	133	73	122	89	123	122	154	32	145	151	178	143	34	94	119	115	72	79	99	51	127	140	130	158	30
LOC100576462	51	44	30	66	43	42	27	26	65	23	45	76	85	71	59	49	46	47	39	43	22	11	3	21	31	5	7	12	56	54	77	24	48	48	53	57	16	21	43	44	35	38	34	18	45	69	65	96	9
LOC100576467	784	718	594	898	854	1006	888	952	1047	812	1061	1243	1373	1294	1155	915	718	607	674	524	488	544	556	435	1059	422	742	818	1037	1036	1571	321	715	675	801	751	254	677	828	781	834	980	1025	362	1038	1256	1151	1357	134
LOC100576471	174	206	155	95	113	150	121	99	123	134	51	98	96	133	102	86	249	192	206	195	161	153	161	183	131	141	88	36	112	100	113	42	278	209	233	213	76	107	205	211	86	133	93	35	157	130	213	220	41
LOC100576472	4214	3740	4024	4730	4180	4501	4504	4120	3855	3149	3211	3648	4901	4481	4496	3786	4996	3317	4100	3132	3019	3539	1957	2687	5477	1169	1510	2095	4220	4206	4951	1558	3581	3744	4054	3656	1686	3764	4234	4634	3729	4235	3578	1739	4065	4358	4228	5071	957
LOC100576473	0	1	0	0	0	0	0	0	0	0	0	0	0	2	2	1	1	0	0	0	0	0	0	0	0	0	3	0	2	1	0	0	0	1	0	0	0	0	1	1	3	0	0	0	0	0	0	0	0
LOC100576476	13	20	10	21	12	14	13	6	12	14	12	9	14	8	15	15	7	2	9	9	2	9	9	12	15	7	16	12	24	13	32	4	17	12	25	24	1	3	16	11	9	13	13	6	19	15	15	19	8
LOC100576478	185	190	131	286	108	121	109	107	76	71	95	89	162	131	98	71	211	135	130	130	140	141	104	128	86	68	121	67	121	85	143	31	122	153	190	188	46	84	138	98	53	72	60	28	126	123	148	131	35
LOC100576482	779	781	687	942	720	710	784	715	462	409	385	457	819	767	730	542	631	577	262	275	221	123	62	86	184	14	39	59	626	666	838	193	802	884	830	742	189	506	894	744	416	588	325	227	723	752	808	754	238
LOC100576484	22448	20878	18426	19709	27694	28833	26313	27441	32309	27648	25258	36873	30557	35376	32438	24644	28289	23291	20436	19044	16731	22659	16755	18885	32081	11429	15124	16939	31688	27958	37905	10031	27945	23765	27062	22763	9143	24339	27668	33555	30244	33257	33457	13244	25324	27043	29361	34587	4445
LOC100576487	107	122	109	204	119	123	103	125	150	96	115	177	207	196	168	128	113	77	39	60	58	36	18	27	60	12	15	50	180	177	265	34	120	144	216	175	27	85	88	111	108	127	94	38	127	187	188	229	18
LOC100576488	10	9	11	15	27	21	34	21	23	21	18	12	22	11	22	14	16	12	13	6	22	15	27	17	21	17	16	15	15	9	10	1	14	15	13	12	7	34	30	24	23	13	29	6	24	21	28	9	1
LOC100576492	86	96	66	115	85	88	84	79	88	79	76	104	142	101	133	81	90	59	60	52	25	27	17	22	43	9	14	30	92	99	207	26	108	104	135	100	24	46	101	71	83	83	102	24	108	171	122	163	17
LOC100576497	535	585	466	881	719	600	519	496	740	616	757	551	731	669	889	614	860	450	602	500	687	620	598	636	1250	446	615	704	562	563	885	233	502	453	544	643	330	605	532	678	582	645	740	278	625	737	573	638	170
LOC100576498	70	56	43	42	159	245	123	90	43	36	48	62	71	83	88	68	96	79	57	72	90	115	80	75	63	178	254	110	359	160	1081	64	60	46	65	63	42	94	158	106	49	50	43	19	77	57	129	201	10
LOC100576502	196	170	164	184	203	201	198	163	212	158	188	197	224	217	163	149	207	152	135	124	121	110	76	79	222	64	56	118	193	183	316	47	205	226	264	187	40	176	196	234	252	228	253	93	229	258	244	316	39
LOC100576503	0	0	0	0	0	0	0	0	0	0	0	0	0	0	0	0	0	0	0	0	0	0	0	0	0	0	0	0	0	0	0	0	0	0	0	0	0	0	0	0	0	0	0	0	0	0	0	0	0
LOC100576504	636	661	498	495	453	584	384	472	303	350	266	325	485	493	451	362	738	697	652	511	465	478	502	570	299	308	204	172	379	292	356	117	587	619	538	544	108	305	386	342	248	368	233	106	339	348	477	538	117
LOC100576505	38	42	31	54	83	92	71	76	45	64	71	68	142	104	94	47	65	36	55	42	30	89	36	46	99	35	59	95	84	112	103	39	88	56	101	70	29	64	102	95	103	159	143	30	93	139	129	149	5
LOC100576506	854	774	685	1037	807	969	698	869	953	672	885	1025	1075	1112	1055	703	689	582	373	438	217	252	95	147	507	31	59	281	991	1181	1962	295	809	856	1000	777	189	671	947	905	792	939	758	319	914	1104	951	1280	172
LOC100576508	56	48	19	30	101	114	106	115	73	151	80	97	76	91	86	88	34	49	57	23	48	103	110	73	139	132	164	130	111	109	44	37	39	38	37	40	30	111	108	49	46	85	90	12	102	92	98	105	1
LOC100576512	359	275	336	332	295	307	231	239	336	229	199	363	345	294	262	315	411	252	265	305	232	278	226	194	323	184	224	151	275	220	358	97	220	246	302	306	70	168	185	296	180	220	206	98	208	163	198	303	79
LOC100576513	51	32	29	22	17	19	13	12	15	10	13	14	12	16	14	9	30	15	24	19	20	15	14	12	17	23	18	11	10	10	20	4	22	18	20	14	6	6	9	14	6	13	26	5	14	7	17	9	8
LOC100576514	416	379	374	625	442	479	424	444	459	272	384	578	601	555	564	432	427	335	189	197	63	77	16	37	145	4	24	96	513	566	768	196	448	411	556	531	113	352	547	467	444	521	353	175	479	576	500	623	106
LOC100576515	349	399	284	530	406	520	444	519	581	348	550	629	575	666	589	425	285	288	225	224	168	142	78	139	412	44	70	198	553	619	1011	177	314	319	372	330	151	316	455	437	458	406	490	199	514	675	538	646	78
LOC100576517	52	101	63	70	59	91	65	58	79	68	54	93	107	61	65	50	99	78	62	71	70	56	116	88	120	99	131	50	62	43	68	12	76	117	137	83	20	58	75	77	46	74	62	36	66	64	82	74	19
LOC100576519	2544	2340	2217	2726	2548	2686	2268	2280	2518	2143	2300	2529	2954	2656	2726	2373	2583	1859	1927	1736	1386	1526	1184	1166	2299	672	1283	1329	2787	2495	3595	921	2599	2722	3123	2652	889	2126	2708	3029	2254	2799	2360	987	2386	3002	2829	3321	607
LOC100576522	130	133	98	138	177	149	216	132	192	143	235	219	175	205	148	97	217	147	178	173	296	197	243	187	349	193	447	260	235	149	362	45	184	170	242	239	65	128	110	235	193	165	182	110	158	156	141	169	60
LOC100576527	849	826	761	851	820	901	840	857	614	611	643	728	950	861	878	659	730	707	494	457	212	250	126	140	374	41	89	254	693	837	1062	216	756	808	906	712	205	671	889	800	517	714	570	259	740	819	813	934	194
LOC100576528	8456	8111	8714	8881	8083	9387	7359	6729	5568	5915	4630	4941	6955	5963	5491	5643	11350	9255	9611	8118	6496	8128	7206	6950	8107	3612	3405	2369	4408	4774	5875	1922	9161	7860	7538	7170	3753	7022	9826	10115	5213	7073	4831	2485	7450	6642	7530	7244	2204
LOC100576529	0	0	0	3	2	0	1	0	0	0	0	1	0	0	0	2	5	0	5	1	2	1	4	0	3	1	0	0	0	0	1	0	3	1	2	1	1	0	0	3	0	0	0	1	2	0	0	1	0
LOC100576530	468	456	282	428	328	386	277	310	467	312	369	468	626	521	502	411	250	185	176	196	165	123	123	118	259	84	190	150	537	456	907	119	395	392	473	451	104	239	272	325	267	355	336	151	427	506	563	700	48
LOC100576531	103	84	61	101	58	64	54	49	77	47	71	99	70	93	80	41	52	35	25	24	12	21	11	19	37	6	3	20	80	66	127	34	88	70	124	86	17	40	49	57	41	46	51	30	63	99	88	111	15
LOC100576532	79	82	87	86	78	113	73	89	80	39	62	88	113	91	76	80	96	66	63	62	42	42	29	47	89	12	33	58	103	111	126	22	121	148	172	131	28	93	92	75	94	149	97	36	90	142	136	109	19
LOC100576534	79	88	93	77	58	84	48	55	43	44	38	66	58	66	50	45	118	131	84	106	86	76	75	55	80	57	70	28	68	54	80	13	107	104	100	101	24	45	64	57	44	71	47	12	63	75	97	90	13
LOC100576537	26	19	29	26	16	19	15	20	13	5	7	17	10	24	27	9	32	15	13	27	23	11	11	19	14	2	16	4	13	13	26	0	26	25	39	32	2	10	12	14	6	11	6	5	9	3	13	13	15
LOC100576540	89	94	142	123	151	121	156	282	103	122	179	137	173	181	156	130	344	246	258	284	241	220	462	499	894	2034	1289	742	112	202	500	41	145	80	95	58	71	108	169	178	85	138	83	23	208	105	100	150	4
LOC100576542	157	185	118	188	134	132	156	145	181	126	187	206	196	242	214	162	93	80	61	68	34	45	26	27	93	19	58	84	213	224	367	55	170	176	295	202	35	92	118	144	136	159	122	43	187	257	210	289	47
LOC100576543	639	618	583	801	633	718	733	727	792	581	667	847	910	889	884	614	559	556	374	425	222	258	109	151	472	81	110	260	813	741	1201	249	623	656	762	613	187	532	754	649	693	786	632	256	666	763	717	939	173
LOC100576544	628	674	509	783	613	678	695	732	707	525	713	789	881	898	819	634	573	484	412	425	219	359	215	186	505	59	150	366	848	808	1322	246	628	645	734	734	195	540	704	670	665	695	645	266	739	847	844	1016	188
LOC100576546	33	46	30	25	50	49	47	31	20	26	29	18	47	29	24	18	98	67	49	80	94	57	65	71	31	39	44	25	26	38	69	9	75	61	57	83	12	33	59	70	12	37	29	20	48	40	48	38	15
LOC100576547	635	593	681	672	653	668	593	550	713	591	583	766	799	736	650	608	718	590	525	531	519	688	613	546	777	598	691	482	670	571	842	206	659	565	768	672	259	526	814	626	642	695	580	218	600	655	654	859	120
LOC100576552	948	864	858	1500	750	1006	832	833	753	553	1187	933	984	918	1231	617	524	256	681	352	495	464	735	373	854	321	602	500	778	510	1114	260	956	940	1336	1192	237	628	486	808	671	873	639	549	509	772	748	1112	207
LOC100576554	298	299	211	319	191	201	140	155	95	80	128	144	292	192	215	143	302	204	186	182	167	115	71	97	107	11	21	54	229	227	378	48	358	469	482	453	49	150	283	196	106	147	119	83	248	387	394	369	77
LOC100576555	7047	7805	10260	26779	7837	17514	4874	5331	12079	4757	8402	6196	13355	14582	16724	17390	7039	3072	10732	6809	9884	8222	8355	8984	17655	11824	19052	4178	8291	11447	18370	5344	4418	2711	3861	11582	3920	3974	4725	5787	3162	2949	3210	3065	11572	10473	6933	10988	6969
LOC100576557	38	31	56	36	22	26	26	19	20	22	22	28	23	24	34	24	49	16	8	21	22	25	21	19	14	7	17	9	13	26	29	4	19	28	37	44	14	12	33	19	19	34	34	6	24	31	25	31	12
LOC100576559	332	291	209	406	244	262	192	224	268	151	263	311	362	305	369	234	289	217	120	153	61	76	39	43	105	16	34	109	313	342	591	89	347	343	408	384	53	136	253	224	246	305	207	89	294	406	350	405	88
LOC100576563	2262	2204	1577	4886	1565	2044	1563	1655	1917	1589	1150	2018	1909	1759	1902	1578	2704	1406	1738	1566	1981	1856	2798	1917	1728	1317	1662	766	1821	1497	1920	740	1824	2407	2563	3069	665	1406	1636	2186	1611	2014	1673	889	1783	2015	2089	2267	1754
LOC100576565	196	175	136	217	142	158	133	109	158	106	179	209	206	191	160	140	139	98	78	73	54	52	29	17	75	12	15	56	175	176	302	44	151	162	203	182	33	102	152	147	114	143	128	51	158	193	193	231	29
LOC100576568	32	22	27	14	35	53	42	23	10	18	17	8	19	15	33	24	10	18	15	15	15	16	9	7	31	6	5	7	40	46	27	7	26	46	19	24	8	38	35	33	16	38	49	21	42	68	43	54	0
LOC100576569	80	89	89	66	63	64	41	36	25	38	16	39	30	45	44	44	99	78	58	68	73	61	65	64	21	17	17	15	50	42	34	16	104	142	128	105	36	43	77	56	26	49	41	18	57	64	81	110	36
LOC100576571	619	567	489	840	445	479	516	491	451	338	471	491	643	553	601	358	632	459	440	392	159	219	128	181	386	67	76	225	599	544	920	163	587	707	807	623	156	334	529	492	445	530	374	210	516	680	623	727	152
LOC100576572	1301	1176	904	1433	1098	1210	1094	1078	1146	899	1008	1270	1613	1480	1417	1073	884	753	444	494	279	218	144	158	454	29	109	357	1247	1234	1962	354	1348	1262	1629	1347	289	888	1476	1350	1081	1449	1043	473	1225	1386	1471	1860	332
LOC100576573	78	53	62	26	79	76	52	58	43	73	31	57	62	66	63	71	81	44	63	46	90	76	104	76	85	71	44	22	88	96	65	24	92	109	106	79	35	83	111	107	71	74	57	31	101	99	128	124	7
LOC100576584	6	8	2	3	6	8	0	3	4	6	2	6	4	8	5	4	5	4	4	9	2	3	0	2	2	3	0	3	7	11	6	1	8	3	5	4	2	5	4	10	7	8	1	1	6	10	3	6	1
LOC100576585	0	0	0	0	0	0	0	0	0	0	0	0	0	0	0	0	0	0	0	0	0	0	0	0	0	0	0	0	0	0	0	0	0	0	0	0	0	0	0	0	0	0	0	0	0	0	0	0	0
LOC100576586	6251	5750	5279	5999	4790	5436	4703	5256	4312	3860	2842	4105	5086	5220	4621	4346	6482	4684	4109	3764	2272	2765	1747	1881	3206	408	814	1212	4990	4765	4420	1714	5808	5662	6618	5610	1636	3853	4943	5397	3904	4587	3862	1937	4645	5432	5534	6367	1384
LOC100576590	112	115	68	141	64	52	57	37	38	35	31	41	75	58	65	55	99	67	33	56	32	30	7	12	35	5	8	15	109	86	120	15	96	169	165	177	26	58	104	84	42	47	58	29	94	135	153	154	18
LOC100576591	132	96	89	98	120	312	211	238	135	93	121	150	235	107	138	163	212	92	113	86	230	258	249	228	185	24	52	130	230	145	169	35	159	147	172	154	75	224	148	362	184	174	253	96	212	271	241	277	11
LOC100576592	1348	1348	1059	2733	1225	1260	1554	1132	1246	775	1358	1455	2337	2422	3170	1462	941	687	705	518	247	265	114	134	412	34	86	367	2058	2226	3827	1034	863	1061	1318	1128	450	718	1180	1476	925	1177	851	1447	1717	2225	1783	2071	950
LOC100576597	511	679	514	582	406	445	385	389	288	198	212	284	519	445	426	330	699	417	562	503	521	579	608	681	417	244	442	324	409	423	696	121	572	639	644	689	167	368	543	413	227	330	208	168	462	545	624	618	101
LOC100576599	198	193	202	311	178	188	171	194	155	150	146	197	309	137	197	228	281	179	240	150	167	180	174	170	229	116	109	116	211	225	315	73	276	277	376	280	77	181	274	281	195	259	255	95	255	326	294	304	54
LOC100576600	853	857	788	987	859	987	841	826	801	615	700	859	1089	971	1050	767	851	599	627	507	369	412	174	231	738	69	112	349	960	946	1239	282	823	845	965	857	286	786	969	950	817	926	780	379	920	1018	940	1104	178
LOC100576602	173	245	204	201	84	104	73	76	42	52	54	37	84	85	67	59	268	172	149	187	160	120	132	134	60	94	101	39	97	88	156	19	242	298	302	304	34	55	96	113	13	41	40	25	96	131	132	118	55
LOC100576603	95	132	124	93	70	84	33	30	21	65	47	31	90	48	58	38	87	90	126	105	33	52	66	83	97	51	58	24	17	36	53	6	119	188	164	63	19	37	95	47	22	60	21	16	82	65	109	87	7
LOC100576606	869	786	771	1143	824	805	828	771	712	534	599	750	1001	906	862	673	762	503	575	416	395	379	201	234	577	68	117	254	793	860	1183	244	722	875	921	883	244	628	844	856	682	835	679	266	848	888	820	1022	175
LOC100576608	94	69	48	88	78	102	78	91	104	71	79	139	132	110	99	80	47	43	29	30	29	15	2	14	17	0	6	12	133	102	168	30	96	99	104	91	6	59	106	106	84	104	85	28	99	169	187	151	14
LOC100576609	5	2	3	5	3	11	9	2	2	3	1	10	7	5	5	3	2	5	4	5	1	9	3	6	1	0	4	2	1	4	6	1	10	0	8	4	1	3	10	6	5	9	6	2	10	8	2	15	1
LOC100576610	629	569	500	871	587	532	555	562	489	410	558	574	705	685	670	438	477	404	272	284	151	163	68	82	223	17	29	95	578	611	899	177	663	753	816	645	143	360	581	540	396	554	412	176	533	700	681	851	170
LOC100576612	968	835	838	1300	975	1062	938	962	1297	949	1147	1454	1512	1287	1326	951	975	718	882	680	572	668	563	609	1550	415	593	1071	1171	1144	1872	369	927	1080	1238	1062	301	778	1064	975	1200	1223	1369	508	1174	1386	1369	1491	236
LOC100576614	1413	1275	1031	1484	1402	1248	1601	1395	1845	1348	1686	2155	1816	1993	1813	1360	933	717	506	553	410	377	266	243	719	87	183	646	2213	1965	2845	561	1039	1218	1674	1372	370	1213	1311	1592	1654	1904	1770	778	1523	2073	1797	2231	271
LOC100576615	1024	973	889	1043	939	965	866	767	804	794	578	871	911	888	861	832	1324	864	1029	795	815	820	956	877	1199	833	726	403	905	843	943	319	1064	1024	988	960	313	739	989	978	791	916	738	322	935	1012	953	1068	182
LOC100576617	987	811	793	1014	827	908	643	700	671	494	547	550	1135	846	816	862	1729	1100	1585	1152	1777	1551	1625	2087	1408	1141	1109	571	1055	1006	1368	272	1278	1375	1197	1222	460	811	841	944	585	879	606	393	964	904	1062	1450	217
LOC100576619	307	260	307	299	271	288	322	286	284	273	237	290	362	336	285	277	306	258	224	198	233	259	180	240	413	160	185	166	334	299	327	104	259	235	299	276	96	258	300	274	271	326	292	103	269	328	278	339	48
LOC100576620	1802	1743	1453	2138	1368	1603	1428	1441	1410	1239	1192	1404	1844	1780	1667	1275	1766	1087	1213	1087	778	898	662	615	1252	282	641	826	1778	1525	1989	502	1765	2252	2532	2072	496	1160	1351	1376	1346	1519	1580	648	1454	2026	1964	2209	503
LOC100576621	312	248	118	310	150	121	110	234	252	113	163	293	371	335	342	196	60	51	55	38	29	25	27	18	43	10	25	49	299	267	422	70	202	262	356	297	22	104	140	122	141	201	205	91	202	414	312	382	48
LOC100576623	164	200	101	181	198	190	187	165	133	128	150	122	290	195	184	113	198	151	131	105	51	70	52	54	108	13	42	75	156	141	214	60	184	231	225	140	35	136	235	167	140	211	154	70	167	227	245	250	19
LOC100576625	461	461	482	597	582	565	590	431	458	386	408	635	659	598	565	441	445	352	300	286	239	278	87	117	344	22	50	177	553	603	665	164	399	438	552	460	151	433	551	518	474	481	442	135	492	642	577	587	75
LOC100576630	0	0	0	0	0	0	0	0	0	0	0	0	0	0	0	0	0	0	0	0	0	0	0	0	0	0	0	0	0	0	0	0	0	0	0	0	0	0	0	0	0	0	0	0	0	0	0	0	0
LOC100576637	42	34	40	77	86	83	90	70	47	36	47	73	58	78	157	32	15	6	25	7	24	16	38	10	30	45	27	18	82	42	19	12	53	31	108	55	19	66	30	26	66	76	74	33	44	50	40	40	8
LOC100576638	103	99	83	154	75	74	50	40	48	34	45	47	102	74	93	37	123	77	79	83	61	51	57	74	46	18	54	33	83	66	119	13	119	170	211	152	30	51	67	72	32	48	51	21	93	135	101	109	38
LOC100576640	24152	21391	16483	21153	22393	26973	23093	24476	22356	21083	11994	25468	23691	28003	19217	21637	13954	8720	12300	10702	17533	13539	19343	13663	11693	4843	7485	3803	17379	12961	17572	6623	15643	17073	19442	15150	7634	16643	19836	20747	13092	16641	16429	7660	14353	15598	21173	20570	3780
LOC100576644	10	5	1	4	5	11	6	12	6	11	2	3	9	12	2	5	7	1	4	4	15	5	11	12	8	11	9	4	11	8	28	4	15	4	9	5	2	9	5	15	12	9	6	3	4	7	9	6	0
LOC100576645	803	732	702	985	789	788	656	623	654	515	575	744	810	845	743	670	662	534	389	382	185	249	112	166	374	47	68	176	592	517	734	148	628	617	753	642	143	423	566	542	378	478	466	210	474	487	538	652	219
LOC100576646	6603	5846	6199	6785	7172	8036	7179	7041	7935	7939	6425	9461	8217	8553	7884	6982	7728	6385	6587	5126	6345	7317	6952	6237	11983	5058	6468	5421	7741	7036	8259	2830	6243	6038	7401	6751	2625	6227	8645	7805	7912	8205	7704	2944	7225	7919	7228	9090	1452
LOC100576647	613	646	475	621	474	464	467	428	361	305	441	376	492	449	476	358	512	428	331	306	150	118	57	52	233	10	30	116	430	440	666	136	651	572	761	528	121	278	412	407	225	341	303	156	365	375	503	542	138
LOC100576649	1142	1038	942	1443	1200	1253	1123	1051	1051	875	1022	1259	1477	1380	1478	1054	1168	968	745	673	387	422	166	212	610	64	110	347	1163	1218	1633	395	1219	1238	1451	1275	372	944	1287	1227	955	1225	908	410	1259	1360	1201	1653	271
LOC100576657	199	140	158	337	149	143	144	101	92	72	102	116	197	207	171	102	215	129	155	172	186	133	119	172	131	46	111	91	220	144	309	27	192	182	294	211	41	95	127	159	74	94	122	58	147	245	225	226	43
LOC100576660	705	634	510	755	559	593	511	525	627	419	470	683	859	708	775	502	617	402	480	448	387	415	277	305	537	73	208	401	771	695	1100	173	671	828	886	786	153	486	649	615	543	630	656	251	687	980	935	930	130
LOC100576661	0	0	0	0	0	0	0	0	0	0	0	0	0	0	0	0	0	0	0	0	0	0	0	0	0	0	0	0	0	0	0	0	0	0	0	0	0	0	0	0	0	0	0	0	0	0	0	0	0
LOC100576662	23	9	19	27	12	27	5	5	9	6	7	20	15	13	24	22	11	6	10	4	0	0	5	1	3	5	7	4	6	16	15	4	15	15	16	7	7	4	5	8	6	17	21	5	11	7	7	18	4
LOC100576663	115	128	81	149	111	134	98	98	120	76	92	123	122	93	102	88	115	96	62	59	28	39	27	30	89	12	33	49	84	112	151	29	109	119	124	104	38	70	115	115	93	96	78	35	88	99	110	95	28
LOC100576666	420	371	337	382	433	483	348	275	370	273	275	322	413	394	393	331	373	289	291	337	287	337	308	329	290	178	261	163	270	266	316	83	340	372	359	340	118	276	419	354	343	332	230	106	310	367	367	405	50
LOC100576667	5357	5080	5113	6958	5900	6232	5940	5476	6782	5505	6866	6819	7360	6936	7198	5803	5901	4352	4954	3862	3324	4036	2517	3043	7357	1299	1922	3896	6831	6385	7738	2356	4969	4844	6415	5371	2253	5255	6594	6651	6093	7048	6146	2308	6214	6760	6126	7332	1487
LOC100576669	172	187	144	243	146	139	126	124	128	100	100	169	179	196	196	162	172	81	77	99	65	53	18	36	43	7	15	35	211	174	345	49	234	263	316	251	30	85	157	147	105	115	121	77	157	234	257	308	53
LOC100576671	3624	3421	3656	2369	3509	3457	3202	3125	2287	3021	1819	2485	2766	2586	2525	2712	5238	3540	4463	3597	4644	4870	6903	6384	4190	4608	3267	1363	2406	2273	1866	870	3277	3092	3653	2880	1394	2710	3691	3284	2280	3189	2210	964	3004	2804	3090	3353	681
LOC100576677	46	51	60	111	62	72	56	40	49	36	54	81	80	88	63	62	41	32	18	33	18	8	3	4	19	0	4	5	58	54	122	25	41	46	77	68	17	34	41	49	52	55	26	27	69	84	62	81	11
LOC100576679	9	11	10	4	3	2	4	2	3	5	0	2	2	6	1	7	7	2	3	5	7	2	6	5	1	1	5	0	13	7	20	3	9	6	9	6	0	6	3	7	1	1	3	0	4	2	7	14	3
LOC100576683	1030	973	739	795	1064	1015	846	922	499	605	553	991	1417	692	875	1158	1131	938	1055	844	1553	948	1781	811	712	599	768	337	646	659	887	206	817	923	937	1128	365	638	1118	818	520	541	518	275	1077	923	887	905	242
LOC100576687	55	46	44	31	44	45	39	53	37	37	34	57	64	28	45	24	23	41	25	28	40	37	47	23	28	23	26	24	34	41	49	13	59	68	53	44	14	30	48	53	59	62	41	14	42	65	47	39	6
LOC100576688	11	15	13	19	11	16	6	10	6	11	9	11	16	17	9	7	14	11	9	21	11	6	4	3	16	4	3	4	8	21	22	4	27	25	33	20	2	7	13	12	6	5	9	5	18	21	20	35	4
LOC100576689	1	2	0	2	1	7	2	2	3	3	0	0	0	1	2	0	0	2	3	0	0	1	5	2	1	0	2	1	2	6	1	1	0	3	0	1	3	0	4	5	3	3	4	0	1	0	1	1	0
LOC100576690	175	160	168	165	76	79	87	66	39	51	40	43	55	64	40	43	225	202	195	169	138	95	129	117	67	113	82	38	64	55	126	26	222	194	237	193	30	72	86	99	40	52	53	26	61	62	74	72	38
LOC100576694	4	1	1	4	1	3	1	0	1	0	0	2	2	0	3	0	1	0	0	0	1	1	2	0	0	2	1	0	0	1	2	0	1	5	3	1	0	2	0	1	4	1	2	1	2	2	2	1	0
LOC100576696	21	21	28	25	20	20	21	20	14	8	18	30	38	20	32	16	36	34	28	28	37	23	31	33	23	17	16	7	27	19	44	7	38	31	52	47	5	17	23	23	7	35	25	9	25	19	32	21	5
LOC100576697	327	270	317	235	296	293	193	228	226	233	230	252	207	157	209	152	346	306	306	249	240	358	437	325	371	294	317	197	239	239	228	59	310	326	415	260	96	202	319	386	184	332	276	93	218	192	258	277	45
LOC100576699	35	40	30	40	37	44	34	23	14	20	20	19	33	25	18	11	62	55	30	26	39	34	34	20	32	25	14	22	37	26	22	9	58	67	60	66	15	46	54	23	16	25	34	4	41	35	38	28	6
LOC100576700	4678	5426	6206	6626	5258	5191	4290	3638	2317	3028	2167	2317	3373	3224	3627	3066	7371	6730	7318	6266	5698	4977	5121	4762	5060	3677	3486	2052	3506	4142	3987	1106	5153	5997	5430	4424	2171	3801	6506	5275	2385	3608	2171	1239	5290	4396	4736	4494	1264
LOC100576702	22	18	17	19	14	7	6	13	5	5	2	6	16	9	7	4	19	17	12	4	12	6	7	14	4	9	10	2	4	6	7	0	24	23	59	32	4	2	17	13	0	8	7	4	5	16	17	7	1
LOC100576703	13281	11374	11105	9143	12280	13070	9955	11415	8323	9518	6591	7355	9065	9610	8294	7601	14734	9845	10393	9452	10738	12135	12013	10027	9185	1241	4146	3494	8733	8507	9764	2353	12404	13923	13246	12313	4999	10498	14255	12355	8566	9837	8324	3589	9924	10320	11514	12225	1862
LOC100576705	2	3	1	0	0	0	0	2	0	0	1	1	0	1	0	0	0	0	0	1	1	5	1	0	0	1	1	2	0	0	1	0	3	0	2	1	2	0	1	0	0	0	0	0	1	0	0	2	0
LOC100576706	361	283	269	383	341	325	374	404	285	220	287	364	469	397	409	322	311	229	186	161	100	120	81	88	202	23	53	159	319	387	531	116	249	332	334	338	97	238	385	309	299	336	280	106	381	466	389	479	68
LOC100576708	482	412	334	500	383	414	418	413	350	252	303	435	535	522	514	388	325	296	169	182	54	65	20	31	90	5	11	70	406	443	713	121	440	430	617	511	101	311	523	461	322	447	293	141	516	506	543	588	101
LOC100576709	6827	5791	5965	6375	5659	6753	4789	5099	4493	3927	2451	4516	4854	5094	3781	4047	7672	6085	5673	5904	6669	6477	6902	6836	4564	2948	2756	1356	4634	4251	4733	1549	5721	5995	6453	6230	2560	4775	6510	6755	4163	5257	4138	2451	5325	5470	5989	7137	1243
LOC100576715	0	0	0	1	0	0	3	0	0	1	1	0	0	0	0	1	2	1	2	1	0	0	0	0	1	0	0	0	0	1	2	0	0	1	2	1	0	0	3	0	0	0	0	0	0	0	1	0	0
LOC100576717	6719	6202	6472	6309	6208	6989	6477	6545	4903	4358	3441	4658	5858	5869	5340	5055	6272	5528	3711	3158	2593	2449	1464	1428	3893	194	408	1208	4908	5843	5005	1872	6234	5529	6543	5519	2263	5890	6982	7479	5060	6267	4791	2230	5650	5959	5876	6662	1312
LOC100576718	0	0	0	0	0	0	0	0	0	0	0	0	0	0	0	0	0	0	0	0	0	0	0	0	0	0	0	0	0	0	0	0	0	0	0	0	0	0	0	0	0	0	0	0	0	0	0	0	0
LOC100576722	270	296	265	312	250	250	185	165	231	169	148	200	263	250	266	183	356	296	285	241	108	134	114	133	223	83	87	144	202	210	325	87	252	256	310	254	64	168	239	229	142	201	176	50	208	232	223	247	40
LOC100576726	35	36	19	48	34	40	21	43	44	20	23	40	47	59	54	32	32	30	49	28	44	43	32	48	48	25	31	29	42	45	56	15	78	74	80	61	9	26	46	46	29	39	48	22	51	57	59	99	5
LOC100576730	8	16	18	26	27	35	27	29	30	18	57	34	56	51	42	23	23	17	31	34	22	16	24	13	28	15	36	36	50	43	56	12	41	29	56	37	9	21	26	15	46	45	34	16	37	43	37	41	5
LOC100576732	16	22	16	13	10	25	20	10	10	7	13	21	29	13	21	20	19	12	20	25	19	9	10	8	19	12	23	6	34	27	51	9	53	43	42	54	6	18	25	22	33	27	29	7	24	41	47	49	8
LOC100576733	10165	9393	10177	8564	9021	9424	8312	7609	5452	7084	4282	5303	6865	6999	6761	6663	14875	11303	11862	9681	9731	9233	8286	10108	10202	4577	4049	2927	6297	6344	6039	2324	10589	9219	10614	8743	3797	6882	8910	8976	4837	7115	4983	2267	7609	6999	8234	7966	2169
LOC100576734	488	443	552	687	305	303	244	232	326	182	233	286	362	340	337	254	518	275	337	303	213	164	87	144	249	31	48	80	278	415	479	122	611	888	828	1030	95	254	446	366	324	364	355	197	422	520	405	588	180
LOC100576735	93	83	68	140	84	102	78	72	118	55	71	129	156	163	117	98	77	52	38	51	24	30	4	23	45	8	25	28	140	123	212	40	86	128	163	176	21	47	91	87	85	108	72	33	101	167	176	210	11
LOC100576736	175	188	218	330	152	233	176	192	214	157	198	180	158	190	218	121	159	133	118	115	44	65	69	61	158	50	62	148	188	150	328	58	175	156	213	124	51	115	148	135	139	173	144	54	136	199	149	196	98
LOC100576737	90	80	63	94	70	62	65	65	62	42	59	57	101	85	76	58	63	67	37	47	32	27	13	21	45	9	21	43	73	63	119	21	101	76	126	94	16	49	42	59	41	55	40	21	64	72	95	85	17
LOC100576738	62	45	81	67	98	169	286	218	113	261	91	220	102	113	178	88	170	209	48	27	66	238	275	149	329	167	215	142	235	230	147	41	55	33	53	70	50	185	546	135	220	264	161	42	337	575	194	233	14
LOC100576740	0	2	4	2	1	2	0	0	0	1	0	1	1	0	0	0	0	3	4	0	0	1	0	1	1	5	1	0	1	0	3	0	4	3	2	2	0	0	0	1	0	1	1	0	0	0	2	1	1
LOC100576741	2	7	0	1	2	2	0	1	0	4	1	3	1	1	7	1	3	1	0	0	0	0	0	0	0	0	0	0	4	7	6	0	2	4	1	4	4	1	4	0	1	0	1	0	4	4	4	0	0
LOC100576742	6607	6243	5342	6475	4999	5195	4346	4374	4804	4101	4061	5158	5957	5858	4763	4178	6193	4050	4423	3948	4481	4002	3430	3780	4764	1677	3269	2296	5785	5124	6431	1445	6239	7447	9522	7424	1878	3761	5039	5558	4371	5204	4530	2539	5195	6521	7428	7732	1207
LOC100576744	249	252	209	340	274	327	225	212	288	168	274	301	354	317	317	202	235	137	137	140	92	94	60	70	174	12	32	67	266	298	551	90	243	275	312	244	65	196	301	258	215	242	197	98	262	331	305	378	47
LOC100576745	861	624	500	699	629	730	517	399	1107	924	821	862	1109	1013	651	767	450	297	390	454	431	483	702	434	450	454	947	502	755	546	1187	228	597	599	699	739	163	485	529	551	859	928	957	330	672	737	673	976	102
LOC100576746	42	35	31	31	42	39	33	42	33	34	34	33	62	44	47	34	40	47	54	40	47	36	39	33	39	41	31	14	59	54	74	15	66	38	85	51	26	32	52	63	42	49	48	21	51	49	34	77	13
LOC100576747	4060	3532	3529	4168	3557	3736	3622	3203	2739	2206	1642	2379	3523	3410	2975	2820	2996	2781	1818	1717	3446	1736	1483	1836	1861	195	274	425	2974	3094	2988	956	3512	3255	3542	3289	1198	3201	4964	4596	2584	3136	2393	1071	3393	3496	3738	4463	687
LOC100576748	0	1	1	1	0	3	0	2	0	0	0	2	0	3	1	1	1	1	4	2	1	1	1	4	1	1	5	0	2	2	0	0	3	0	3	3	0	1	0	0	1	8	1	0	1	9	3	1	0
LOC100576750	10	2	8	16	4	3	1	2	7	3	5	0	2	1	0	1	4	3	1	5	2	3	2	0	4	5	2	1	4	2	7	2	6	12	7	10	0	5	6	5	1	4	5	0	3	9	2	1	2
LOC100576754	2025	1696	1552	2313	1673	1784	1664	1628	1513	1147	1325	1531	2183	1648	1641	1357	1966	1453	1180	1187	699	787	397	540	1169	216	360	676	1751	1961	2542	480	2161	2332	2454	2155	584	1586	2077	1913	1480	2057	1434	636	1764	2109	2150	2406	378
LOC100576755	0	0	0	0	0	0	0	0	0	0	0	0	0	0	0	0	0	0	0	0	0	0	0	0	0	0	0	0	0	0	0	0	0	0	0	0	0	0	0	0	0	0	0	0	0	0	0	0	0
LOC100576758	69	77	99	184	106	170	64	38	147	61	90	90	337	270	413	227	81	77	68	98	133	90	70	56	108	93	148	167	371	367	665	90	85	101	136	179	62	79	75	93	44	105	99	69	278	366	143	255	24
LOC100576759	1824	1794	1505	2746	1554	1695	1796	1682	1790	1319	1694	2088	2214	2042	2143	1401	1699	1421	1338	1149	585	674	434	426	1528	232	447	1286	1814	1767	3344	546	2027	2232	2416	2120	478	1218	1721	1593	1803	2106	1806	762	1776	2028	1983	2450	501
LOC100576760	539	568	545	806	573	706	623	581	807	511	760	890	1099	773	878	975	457	317	398	329	275	289	238	188	576	137	230	507	884	750	1325	287	489	673	680	667	192	597	499	610	712	704	704	286	645	898	710	780	197
LOC100576761	707	673	554	917	563	606	444	578	524	361	453	542	762	676	716	561	615	456	408	390	323	272	226	250	254	184	264	214	595	609	994	175	776	864	992	839	143	443	573	507	381	561	472	182	647	681	780	886	150
LOC100576765	91	81	87	177	96	93	92	72	103	72	110	114	136	148	109	69	94	67	48	58	30	27	19	13	49	8	19	34	120	117	260	31	108	95	165	108	22	61	120	85	82	87	72	39	118	157	114	163	16
LOC100576767	16	16	19	35	13	16	10	14	16	6	4	14	28	13	17	11	18	10	10	11	13	6	7	16	3	5	4	8	11	26	29	6	15	27	38	22	5	16	19	27	10	9	14	1	18	26	17	20	3
LOC100576768	983	923	882	1075	892	942	883	1009	785	685	657	882	1183	952	1032	863	819	682	482	410	268	289	166	206	361	25	73	249	910	909	1076	340	873	974	1051	926	257	821	955	1006	742	883	723	378	796	920	911	1041	274
LOC100576769	331	222	126	119	2078	1383	893	1182	1919	944	1818	2761	755	1510	1002	906	187	232	123	101	888	1002	1056	673	2939	551	748	1624	1864	1441	3206	323	251	285	232	44	442	1795	1513	2441	1655	2190	1647	320	2093	2201	1875	2092	3
LOC100576770	758	642	698	971	821	759	750	638	944	612	1024	1059	1193	1091	1029	812	698	507	459	475	363	380	212	242	720	127	288	466	1271	1208	1906	295	818	774	1062	866	231	687	862	808	725	894	748	374	1063	1199	1082	1501	178
LOC100576772	6	7	5	4	14	14	5	7	9	2	5	9	12	15	13	6	16	14	13	8	12	12	10	8	8	5	5	11	11	6	29	2	11	20	18	14	7	10	9	14	12	7	4	4	6	7	18	12	4
LOC100576773	143	121	119	221	85	93	79	88	98	71	97	93	122	109	119	66	100	92	99	92	140	82	88	78	113	25	92	81	131	111	208	41	123	218	253	228	41	105	107	138	108	111	110	47	123	132	165	195	36
LOC100576774	632	555	527	794	618	624	608	633	541	357	511	612	724	680	602	539	626	454	374	373	193	188	94	114	328	39	77	165	748	769	1189	222	652	688	813	694	167	511	641	660	508	632	472	246	663	789	770	839	158
LOC100576775	762	718	657	920	687	726	691	726	553	387	500	646	813	793	806	680	474	513	205	254	116	75	32	47	128	7	23	92	706	730	1088	258	837	791	983	853	197	496	761	706	419	584	394	223	698	861	806	837	250
LOC100576779	163	224	227	357	228	1	274	353	130	196	69	252	126	306	154	99	2	1	3	2	0	4	1	1	2	1	0	2	52	2	10	0	1	7	0	2	0	0	16	1	1	1	2	0	6	0	3	4	1
LOC100576781	107	103	75	123	117	93	72	90	77	85	103	106	86	79	78	81	106	87	84	71	61	77	50	35	94	19	49	62	92	88	125	33	153	137	174	137	21	59	87	98	70	94	116	32	67	93	122	121	22
LOC100576783	10	12	9	6	5	14	2	7	12	11	8	3	5	10	7	8	14	13	15	20	7	5	16	8	31	2	8	12	15	12	17	6	15	25	29	30	2	5	13	7	8	4	17	3	11	16	25	15	4
LOC100576784	306	316	259	395	233	269	244	267	273	201	284	352	405	364	294	281	198	186	114	111	55	80	31	32	76	26	69	97	353	303	522	98	330	299	384	354	76	150	223	204	197	246	217	123	239	362	330	374	90
LOC100576789	227	199	176	257	219	184	181	226	208	166	200	229	255	297	205	182	187	163	184	144	79	111	46	61	175	39	53	120	196	189	345	73	234	219	229	191	63	162	249	198	186	240	172	58	221	271	256	304	51
LOC100576794	259	246	138	287	193	216	221	230	239	196	198	271	346	352	312	204	138	71	79	80	47	47	34	22	62	13	28	53	325	234	498	92	250	293	416	260	34	186	177	245	198	212	240	76	243	376	304	409	61
LOC100576795	2895	2538	2473	2870	2783	3474	2941	2992	3205	2623	2512	3267	3815	3645	3558	2826	3161	2135	2426	2011	1864	1972	1241	1465	3392	613	974	1566	3457	3642	4555	1028	2778	2837	3586	2876	1172	2988	3312	3762	3276	3692	3213	1520	3314	3345	3379	4229	666
LOC100576796	76	63	61	108	39	42	24	11	42	33	36	45	40	42	37	38	75	37	62	45	41	42	31	40	58	29	44	34	49	44	61	18	70	62	82	75	9	31	28	29	27	40	27	15	31	40	42	43	20
LOC100576797	21150	19116	10938	15419	62971	80270	88198	74926	70128	76081	53897	100416	89979	57511	73586	50827	12475	6111	15487	5657	18669	38238	42952	27379	91155	29964	49727	72901	42044	33625	29904	11774	16160	32569	11039	10579	13095	62842	86402	60033	89044	112161	111268	12794	69498	83934	81775	70051	4420
LOC100576799	1221	1113	1144	1640	1352	1439	1336	1139	1287	1013	1290	1391	1574	1312	1379	1041	1325	1124	1245	910	967	1076	845	899	1932	393	677	1123	1287	1334	2245	460	1009	1145	1311	1185	447	1211	1651	1544	1260	1419	1258	530	1373	1492	1397	1620	254
LOC100576801	38	28	39	44	29	27	20	19	19	12	28	19	39	16	18	32	41	26	24	20	22	20	12	30	21	14	9	12	39	22	63	14	69	75	73	65	17	29	37	37	33	27	30	7	53	61	82	46	16
LOC100576803	572	677	560	844	581	664	522	455	783	421	620	1023	999	805	727	560	702	405	490	427	483	474	392	435	554	264	575	620	806	627	948	173	786	776	962	1017	233	542	620	557	574	611	587	415	558	690	603	696	225
LOC100576805	7972	7489	7624	8325	5706	6365	4026	5049	3630	4184	3214	3406	4126	3953	3456	3961	10170	7294	7875	6981	7413	6620	8505	7309	6604	4314	4145	1944	3531	3688	3751	1250	7432	6465	7806	6567	2333	4565	5511	5653	3024	4232	3005	1671	4350	3664	4980	4718	1187
LOC100576808	28	23	10	41	14	20	15	9	5	7	15	2	13	20	11	10	12	14	14	8	12	10	4	15	10	3	2	1	14	15	33	3	9	11	30	21	3	15	11	17	5	8	9	2	14	17	15	12	4
LOC100576812	1499	1470	1236	1849	1390	1458	1551	1564	1606	1263	1443	1807	2065	1969	1880	1478	1152	879	736	652	279	352	141	179	582	24	53	335	1655	1813	2855	617	1413	1396	1688	1434	357	1199	1488	1559	1523	1700	1412	529	1481	1849	1419	1935	359
LOC100576813	2	5	3	9	2	2	2	0	0	3	3	2	4	2	12	5	2	1	7	1	2	0	3	4	2	2	3	0	3	4	2	2	10	4	8	7	1	2	8	0	2	5	3	2	8	4	1	13	0
LOC100576814	2492	2462	2417	3481	2099	2783	2065	2087	2537	2316	2051	2069	2521	2018	2439	1966	3282	2257	2929	2211	2537	2961	4613	3450	3350	2752	3097	1431	1526	1764	2387	472	2080	2034	2125	2153	940	1719	1488	2079	1966	2095	2336	917	1513	2487	2109	1836	637
LOC100576816	7	8	13	4	6	14	15	10	5	13	4	5	21	11	9	9	13	8	8	10	3	5	3	3	14	2	0	5	5	5	12	3	12	9	15	21	3	1	9	11	6	6	9	2	3	4	10	13	2
LOC100576817	1320	1282	1329	1654	1332	1436	1336	1211	1075	867	793	983	1272	1182	1149	1035	1417	1070	1124	958	830	966	580	779	1306	320	442	502	1081	1141	1150	429	1144	1129	1157	1259	512	1128	1404	1414	943	1144	889	475	1089	1077	1178	1349	271
LOC100576818	642	605	579	873	680	703	744	694	743	498	760	749	849	778	893	576	584	514	443	333	252	330	168	200	540	55	115	345	711	803	1265	239	643	624	727	573	186	478	695	614	673	678	603	270	708	865	696	930	133
LOC100576819	1133	1081	1064	1721	1323	1230	1269	1357	1402	1016	1364	1517	1713	1633	1601	1225	978	791	695	592	315	413	184	248	807	51	85	586	1482	1328	2305	389	987	1044	1295	1057	333	916	1235	1291	1153	1289	1032	466	1096	1413	1187	1467	299
LOC100576820	50	49	36	110	41	42	35	33	51	20	46	45	53	32	59	33	49	23	37	34	27	35	22	13	75	26	60	47	54	35	86	10	43	61	78	70	14	37	51	37	25	38	44	22	37	35	39	42	26
LOC100576825	0	0	0	0	0	0	0	0	0	0	0	0	0	0	0	0	0	0	0	0	0	0	0	0	0	0	0	0	0	0	0	0	0	0	0	0	0	0	0	0	0	0	0	0	0	0	0	0	0
LOC100576826	1264	1331	1194	1348	1400	1575	1272	1311	1326	1218	1207	1340	1743	1598	1668	1356	1390	1088	1393	1033	906	1120	1233	1075	1845	1086	1439	1037	1325	1381	1572	504	1187	1324	1481	1296	455	1014	1520	1334	1263	1485	1249	431	1218	1244	1476	1881	236
LOC100576828	84	128	88	130	146	82	125	139	129	89	112	125	103	147	128	54	49	41	35	21	9	26	9	14	34	3	14	16	108	80	185	39	61	46	80	78	19	43	103	135	59	106	99	21	65	87	97	180	22
LOC100576829	1554	1305	1331	1638	1318	1425	1377	1301	1137	967	1013	1231	1557	1489	1446	1213	1569	1109	1022	941	787	783	473	566	1119	165	356	535	1499	1344	1768	490	1375	1549	1844	1554	469	1123	1367	1432	1141	1409	1088	519	1384	1608	1604	1843	340
LOC100576831	9	6	4	12	3	1	3	1	1	1	1	8	3	3	5	6	6	1	2	5	5	2	2	9	3	1	0	1	3	3	10	0	7	4	7	5	1	1	2	1	1	2	0	5	7	5	5	6	1
LOC100576836	42	39	16	51	23	38	39	30	29	15	28	38	62	54	37	25	14	20	10	9	3	1	1	2	8	1	0	5	35	56	57	12	41	36	53	42	6	12	47	20	26	27	23	11	30	48	53	58	11
LOC100576838	14	16	12	17	31	33	49	62	35	27	29	46	44	23	25	41	41	21	19	12	35	39	38	69	80	25	41	28	17	40	36	13	23	16	24	24	28	26	70	56	43	48	44	9	37	71	59	25	8
LOC100576839	7	7	7	5	4	4	5	7	2	5	3	7	3	6	1	3	10	1	6	8	1	8	1	11	8	3	7	3	8	8	21	0	4	4	6	4	1	2	4	1	4	0	6	1	2	1	0	7	4
LOC100576840	17	9	12	20	13	12	19	17	16	8	9	16	29	29	16	6	23	13	20	15	10	16	12	6	16	29	42	15	59	28	141	8	15	16	17	13	3	11	19	9	12	18	9	9	22	21	17	59	6
LOC100576841	6664	6226	4610	8957	12830	12289	11231	13533	15486	11635	10691	14117	12602	10664	8546	8436	4969	2698	3656	3266	4223	5025	5659	4912	10231	4817	7630	8135	8201	6777	9004	2860	3660	2055	2895	3196	2658	9197	7505	9812	13844	13699	14105	3897	7465	7581	9378	9356	2159
LOC100576843	255	189	172	255	203	214	169	179	185	145	160	160	199	190	180	163	221	181	185	161	171	172	145	147	177	45	75	64	162	179	246	89	227	208	254	269	83	134	221	231	147	192	155	103	221	242	250	257	76
LOC100576847	8	15	5	16	12	13	12	11	13	12	17	15	13	19	16	13	8	7	5	7	3	5	2	2	12	2	3	4	24	23	32	3	20	22	35	21	9	24	20	13	11	20	25	6	18	17	28	19	5
LOC100576848	535	497	494	748	544	528	506	413	467	381	392	505	706	611	644	508	550	380	322	297	193	209	101	120	314	43	60	190	589	603	783	183	445	604	626	612	127	388	468	509	464	540	365	171	497	618	564	629	122
LOC100576850	811	750	661	985	731	739	702	636	790	611	761	913	930	811	830	619	802	587	537	465	421	383	232	295	705	159	204	479	831	762	1277	241	668	718	854	772	193	527	768	700	665	704	649	241	683	763	738	944	230
LOC100576851	20992	18926	20270	24411	21851	24635	22097	21229	21779	18738	21209	22067	25276	22573	22775	20325	22650	16742	17706	14896	13155	15575	12268	13285	27583	10770	13629	14505	19528	21601	26744	6764	19860	19500	23182	20428	8124	19447	24322	24152	18854	22843	19196	8440	20640	20401	20786	24782	4588
LOC100576853	451	388	321	651	306	340	287	235	179	160	181	187	282	205	242	228	509	351	409	353	328	272	288	288	256	130	180	113	244	210	385	76	425	376	469	492	67	155	229	235	113	154	167	56	195	266	305	350	76
LOC100576855	390	376	346	368	382	447	378	413	338	304	411	386	543	478	435	372	359	285	269	270	192	267	131	195	349	118	180	311	552	471	757	113	492	557	706	590	145	386	378	377	383	435	374	168	462	543	580	609	78
LOC100576859	150	147	101	121	152	135	148	163	148	137	132	194	274	218	198	156	150	68	75	61	44	59	42	39	89	25	49	56	195	178	242	70	152	234	171	113	41	122	162	159	151	154	157	65	182	219	233	305	22
LOC100576862	1975	1740	1693	2109	1791	1875	1875	1682	1691	1255	1352	1740	2471	2324	2139	1725	1915	1487	1083	1052	690	717	342	451	1062	180	255	436	2196	2415	2642	623	1889	2114	2349	2055	692	1530	2001	2093	1501	1924	1514	725	2024	2311	2334	2865	407
LOC100576863	55	35	48	68	46	69	69	55	51	33	54	69	74	64	67	56	45	35	13	16	10	10	11	2	10	2	4	16	62	57	129	16	55	50	87	65	9	38	72	69	68	51	54	19	49	60	56	92	15
LOC100576864	343	385	352	447	343	366	386	347	242	216	187	223	404	318	359	229	357	237	191	194	117	95	71	69	154	1	15	108	407	352	449	107	354	426	468	381	84	243	325	319	234	274	217	99	303	399	369	413	72
LOC100576866	882	895	765	1032	950	952	920	805	887	828	746	922	1080	1023	978	784	844	695	611	597	316	452	280	300	704	91	202	433	939	900	1191	329	786	831	1018	873	246	648	908	850	797	873	811	307	836	1007	913	1171	242
LOC100576868	218	186	225	274	510	418	313	346	164	205	169	191	432	229	232	234	352	356	375	310	907	680	937	1315	480	807	687	370	343	442	360	58	501	562	329	416	248	881	598	808	217	414	377	108	391	285	708	597	47
LOC100576871	409	335	343	435	455	379	416	406	313	300	312	353	457	347	435	319	375	291	212	249	112	139	44	60	256	19	27	94	359	396	412	104	335	372	490	377	136	301	393	392	302	391	298	138	347	483	431	474	90
LOC100576872	255	246	215	313	214	214	231	228	191	172	223	217	273	267	280	178	285	185	176	127	89	107	46	80	180	13	30	66	221	283	369	58	236	266	338	292	79	156	232	213	193	283	168	66	249	253	255	309	51
LOC100576876	4461	4033	4150	3838	4565	5301	4527	5235	3866	3771	2391	3896	3957	4736	4090	3863	5027	4438	3925	3577	2910	4202	2207	2732	4690	749	920	1497	4057	3918	3380	1348	3858	3916	4272	3500	1851	4092	5431	5161	3781	4616	3774	1659	4667	4572	5191	5819	900
LOC100576878	18762	15608	13215	22153	12049	13757	12215	12690	13369	8882	9978	14396	21982	20423	17025	13147	17700	10412	16689	11335	9079	10057	8054	10024	14118	4154	7676	8167	21132	16926	23477	5185	16326	20812	24158	21490	4666	10681	11678	13643	12937	14867	14559	7068	14506	20406	19508	22158	4411
LOC100576879	1678	1626	1460	1835	1480	1484	1465	1364	1127	866	907	1124	1936	1668	1446	1228	1825	1226	1478	1256	1537	1198	1081	1332	1451	393	620	829	1615	1347	1914	358	1433	1941	2046	1758	488	1221	1717	1365	995	1273	1052	552	1416	1900	2017	2045	340
LOC100576880	553	541	489	668	652	629	758	626	902	692	671	1051	1246	1200	866	671	411	277	414	293	262	331	290	277	662	223	335	396	968	902	1466	315	331	540	489	358	168	455	428	481	789	715	747	270	577	732	614	800	125
LOC100576881	10	22	15	15	21	13	18	18	16	15	16	13	26	26	7	6	41	31	28	22	18	26	31	16	71	15	23	24	36	35	18	9	18	34	24	19	7	19	7	19	10	19	20	5	22	30	45	27	3
LOC100576882	3072	2390	2837	1922	2617	3025	2234	2439	2319	2180	1826	1667	2739	2434	2118	2339	3837	2555	2320	1992	4642	3597	4119	3798	3064	1613	1832	1094	2809	3058	3224	736	4127	3019	5083	3009	1523	2510	3715	4038	1840	2931	1654	1126	4272	3857	4223	3366	617
LOC100576885	747	691	446	789	592	671	688	730	605	458	492	586	900	785	808	588	356	379	180	153	125	60	30	64	132	5	29	75	751	717	955	223	784	824	875	756	124	430	828	704	521	772	532	235	751	901	936	1001	187
LOC100576886	398	455	311	305	358	461	352	392	434	346	391	369	288	334	191	408	225	212	107	114	110	180	70	75	225	27	44	87	211	250	345	116	280	224	481	304	71	257	439	400	163	180	315	113	266	228	392	372	115
LOC100576891	0	1	0	0	0	1	0	1	0	0	0	3	0	1	0	1	0	0	0	0	0	0	0	1	2	0	0	0	0	0	1	0	0	4	2	0	0	0	0	2	0	0	1	0	0	2	0	0	0
LOC100576894	242	235	155	284	192	236	198	237	205	198	154	282	240	247	228	192	193	134	152	131	96	123	130	113	178	38	125	125	252	189	249	57	255	295	393	313	66	171	229	251	198	246	276	128	217	273	352	356	48
LOC100576895	492	525	399	587	546	410	440	373	506	607	664	806	560	469	514	526	519	265	484	292	499	477	626	543	805	927	1306	325	431	354	714	189	288	404	333	576	177	325	443	377	457	383	310	185	435	509	404	371	62
LOC100576896	2995	3112	3299	3274	2777	3154	2879	2686	1915	1980	1486	1731	2352	2567	2125	2092	3725	3057	2460	2384	3076	2734	2206	2521	2570	660	746	854	2165	2446	2341	778	3816	3288	3873	3428	1387	2727	3613	3624	1908	2630	1656	969	2962	2858	2893	2970	863
LOC100576898	304	301	245	341	232	268	243	261	305	182	235	341	406	375	370	272	257	189	122	168	139	107	36	78	159	16	30	124	403	334	616	96	321	421	401	375	81	183	295	301	241	282	259	110	366	481	437	481	89
LOC100576901	14312	12660	12631	13553	13989	14737	12849	11790	17295	15914	11289	19062	17207	18360	15475	14114	16005	10430	15040	11693	12903	15334	16544	15439	22575	12124	13974	9731	17576	14674	16328	5703	12941	12199	15495	12349	5398	11201	13968	13496	15780	17928	15851	6408	14107	15067	14532	18335	2511
LOC100576902	771	632	855	792	633	978	365	465	272	363	295	351	381	369	361	369	1496	1337	1025	1081	902	1066	672	822	679	1044	938	463	586	497	574	125	1462	1162	1643	1433	386	847	987	461	252	418	490	137	637	611	508	435	194
LOC100576903	255	238	199	328	197	127	98	61	67	44	115	79	185	96	139	140	177	114	186	135	258	142	124	94	151	136	151	51	271	105	479	68	245	57	188	129	52	89	77	107	77	53	62	89	76	99	97	78	44
LOC100576908	1377	1349	1386	1546	1190	1317	1210	1254	1010	1026	785	1031	1309	1236	1105	1081	1567	1084	1152	965	809	874	614	671	1033	246	408	394	1128	1078	1078	349	1139	1112	1218	1198	439	966	1143	1218	999	1109	969	504	1073	1100	1134	1263	318
LOC100576912	2237	2095	2766	2667	2249	2528	2000	1606	1768	1777	1510	1561	2175	2218	2261	1858	2778	2119	2693	2111	2426	2456	2660	2727	2569	2293	2003	795	2064	1933	1857	620	2078	1875	2103	1969	960	1911	2402	2199	1617	1812	1350	746	2081	1892	1984	2518	356
LOC100576913	109	81	76	98	52	71	43	58	34	27	44	48	73	62	71	56	128	79	114	99	95	81	80	92	59	42	40	30	57	66	97	19	116	118	119	87	12	41	67	70	42	50	36	22	69	54	96	77	10
LOC100576914	2	0	2	2	2	0	0	1	1	2	0	2	1	1	4	3	2	1	0	0	0	0	0	0	4	0	0	0	1	1	0	1	1	0	2	3	0	0	1	0	0	0	1	0	2	0	0	1	0
LOC100576915	1986	1862	1698	2242	2102	2054	2448	2370	2106	1536	1901	2128	2895	2684	2822	2040	1577	1264	905	667	533	402	315	311	858	86	233	586	2336	2386	3360	660	1876	1973	2212	1963	514	1672	2052	2092	1762	2147	1748	830	2116	2550	2276	2734	606
LOC100576916	11	10	1	12	6	5	13	2	3	8	2	7	6	10	7	3	5	10	4	7	4	8	5	4	8	7	5	8	8	2	17	6	11	7	6	10	0	3	8	12	7	4	3	3	8	7	6	19	4
LOC100576918	80	105	46	150	66	75	101	98	93	45	89	97	146	119	73	72	99	69	35	37	16	28	6	16	32	4	10	17	125	157	226	25	78	90	123	113	23	61	96	103	94	104	57	44	107	124	96	147	26
LOC100576919	296	274	242	243	280	266	253	244	182	193	121	180	302	281	294	207	340	244	221	207	202	181	144	167	154	36	72	65	261	246	228	70	240	350	317	268	98	189	359	277	230	278	225	96	332	399	378	432	35
LOC100576924	62	53	45	47	40	78	33	33	37	46	24	48	54	33	31	26	82	60	49	51	56	64	49	56	61	90	45	47	100	36	57	6	73	67	99	78	24	78	49	28	23	44	57	8	43	59	46	46	13
LOC100576925	62	62	41	92	42	28	45	52	28	30	45	45	43	49	32	32	75	65	42	63	28	34	43	61	57	20	35	13	72	37	82	12	89	86	113	109	22	34	67	61	33	60	50	25	57	67	89	89	7
LOC100576929	498	520	321	680	413	450	447	557	562	298	342	739	779	807	776	572	192	124	130	142	87	70	71	48	121	14	45	112	752	537	895	188	592	662	825	786	88	245	409	447	448	436	532	244	537	982	784	985	79
LOC100576930	344	310	262	433	319	341	326	313	377	211	375	466	493	478	394	326	246	221	157	166	69	55	31	56	129	15	32	68	390	438	777	123	304	341	397	383	77	198	361	319	282	338	260	104	367	471	413	514	75
LOC100576932	1108	1128	1086	1328	934	1000	1010	772	822	633	722	849	1128	971	1054	737	1288	894	977	865	558	663	373	531	923	138	207	361	1020	967	1288	346	1041	1178	1445	1197	393	777	1082	1103	884	954	771	377	1023	1069	971	1166	235
LOC100576934	684	608	732	599	815	896	910	986	685	707	667	778	777	804	608	574	934	824	871	747	874	1071	1545	1025	1241	741	859	689	738	616	834	238	726	571	770	847	387	879	1374	1111	699	1032	764	319	865	941	999	1116	222
LOC100576935	287	300	249	373	258	229	207	166	334	277	253	295	238	178	256	150	289	159	352	168	180	195	284	241	290	484	617	314	157	141	244	56	227	247	311	248	90	151	151	201	180	245	270	87	113	109	142	143	74
LOC100576936	5	2	1	3	7	8	1	9	7	9	5	15	9	8	9	2	5	5	4	6	14	8	9	16	7	7	19	16	6	4	6	4	8	5	12	4	4	6	4	9	15	10	13	1	11	9	13	7	2
LOC100576938	174	162	126	219	100	129	108	115	100	85	113	104	182	180	113	100	152	83	112	81	49	57	32	36	80	6	31	43	135	116	231	29	182	205	263	211	24	107	163	131	111	142	100	51	115	196	168	198	33
LOC100576940	0	4	4	10	7	5	3	5	5	3	9	7	11	13	7	4	2	9	3	5	5	4	4	3	1	5	6	3	3	3	5	0	4	5	3	3	3	10	5	2	1	8	2	2	4	2	4	6	1
LOC100576944	1	0	0	0	2	2	0	2	1	0	0	2	4	6	1	1	5	1	2	2	0	2	1	1	1	0	2	1	2	1	3	0	0	0	3	1	0	6	0	1	1	0	0	1	2	4	2	1	0
LOC100576945	492	439	295	526	334	464	389	512	547	339	439	630	642	603	678	494	279	245	156	191	95	120	45	78	206	31	58	100	617	571	1076	160	503	480	525	563	56	283	443	412	369	504	414	182	472	746	665	782	80
LOC100576947	7	12	8	13	9	19	3	7	10	8	7	11	10	14	15	6	6	7	4	4	3	5	1	2	5	2	0	6	3	9	3	1	14	6	16	2	5	8	7	8	3	5	8	5	11	9	4	11	1
LOC100576948	876	758	829	1161	797	864	692	680	559	520	417	475	662	613	524	439	1100	800	927	753	808	788	751	718	676	275	313	217	538	520	567	180	885	882	847	874	315	574	790	899	512	572	456	266	675	620	635	638	182
LOC100576949	8660	5828	6768	7538	10148	11471	9799	9163	17415	11803	13604	15731	12832	10929	10541	10032	6896	4781	5821	4584	5130	6824	4920	5906	16460	5617	8228	11757	8134	8654	13227	2606	6392	4421	6708	5482	2152	5824	6283	8304	11238	11852	12682	3169	7543	8629	8107	8818	1247
LOC100576951	211	164	167	193	164	157	144	192	176	144	135	200	248	245	242	160	161	114	89	95	41	45	24	25	51	12	19	44	194	221	344	51	192	234	279	254	48	134	201	194	172	167	129	59	213	300	241	260	49
LOC100576953	4	0	2	4	1	5	3	2	3	6	0	9	5	1	5	1	6	1	4	0	1	0	2	1	1	0	0	4	4	4	3	2	0	4	1	1	0	1	1	0	0	2	0	0	7	2	2	2	3
LOC100576956	7926	7354	6861	7670	5107	5824	4547	4301	4769	4213	3460	4499	5145	4570	5387	4228	8443	6535	6503	5840	4224	4863	4473	4338	5197	2807	3219	2287	4604	4260	5574	1579	8258	7594	8193	8172	2100	4083	5244	5292	4422	5349	5073	2147	4529	4780	5391	5868	1790
LOC100576957	25	31	28	24	21	24	20	24	6	15	13	28	24	24	28	11	37	28	24	13	6	9	8	8	10	7	4	2	19	20	28	7	31	29	36	21	3	18	27	23	11	17	34	4	18	25	18	25	10
LOC100576958	2023	1870	2111	2228	2598	2572	2389	2253	2252	2023	1643	2351	2625	2591	2270	2149	2275	1596	1804	1548	2449	2245	1411	2039	3225	530	877	1006	2770	2343	2646	812	1813	1869	2510	2032	1080	2349	2903	3074	2142	2563	2219	1133	2548	2763	2848	3241	436
LOC100576960	1337	1387	1266	1912	1374	1740	1543	1671	1430	1081	1402	1498	1860	1817	1701	1492	1167	1104	746	866	382	461	139	243	727	35	83	367	1684	1784	2910	467	1386	1454	1828	1613	435	1185	1784	1639	1116	1585	1216	587	1780	1948	1710	2065	354
LOC100576961	92	63	108	72	83	95	77	36	36	83	50	51	63	116	104	41	77	89	59	65	30	115	50	95	68	28	31	176	97	28	67	17	46	35	63	46	6	24	37	56	74	26	42	12	66	54	65	57	13
LOC100576963	624	509	459	510	698	673	720	595	586	594	416	521	572	637	580	508	646	362	458	340	648	570	588	546	876	465	569	266	521	470	483	172	468	487	414	426	240	507	581	588	509	517	627	242	522	506	656	746	58
LOC100576964	0	0	0	0	0	0	0	0	0	0	0	0	0	0	0	0	0	0	0	1	1	0	1	0	3	2	0	0	0	0	0	0	0	0	0	0	0	0	0	0	0	0	0	0	0	0	0	0	1
LOC100576965	737	720	712	737	603	701	586	617	528	419	466	427	795	617	680	488	944	710	693	682	542	635	510	653	595	420	446	325	534	482	653	152	600	576	629	533	223	399	534	535	315	488	329	206	542	576	644	647	175
LOC100576966	685	626	518	721	688	750	824	782	773	595	676	844	924	849	953	723	312	217	172	161	228	134	121	115	250	26	80	184	825	787	950	272	585	653	731	622	173	648	758	774	695	839	658	314	724	951	770	991	155
LOC100576967	303	287	282	399	291	269	234	257	264	203	319	365	410	383	406	252	269	230	206	163	103	107	91	77	203	57	98	223	406	423	698	114	299	334	407	318	79	207	252	215	252	312	258	123	343	460	368	473	72
LOC100576968	1019	1001	1014	1276	1067	1062	1007	962	739	644	721	741	1123	916	956	784	1261	970	933	866	582	697	463	469	966	194	350	503	803	964	1224	276	1025	1102	1133	1110	352	884	1185	1125	782	918	663	375	1078	1064	1021	1172	259
LOC100576972	747	731	628	805	752	783	676	668	658	559	532	735	813	745	697	623	859	662	713	581	578	617	480	512	815	216	328	321	818	710	822	227	596	815	933	762	252	619	718	738	566	799	657	315	731	838	856	862	183
LOC100576974	505	507	443	668	531	462	511	519	557	434	636	681	711	711	680	505	455	374	373	301	192	209	149	159	462	119	212	357	695	625	1027	233	454	411	549	477	116	312	450	479	443	503	459	177	574	617	567	677	121
LOC100576975	662	654	623	788	561	725	644	588	631	433	588	709	786	725	711	586	713	584	468	415	205	204	71	147	426	32	43	198	680	808	1100	226	742	840	939	806	184	458	708	628	604	715	640	302	633	795	838	958	148
LOC100576976	31	78	16	47	16	56	28	22	20	17	7	27	62	48	40	45	69	54	46	45	30	43	22	23	39	17	16	45	58	46	57	16	47	42	32	33	5	19	24	41	25	33	25	8	38	21	48	42	12
LOC100576982	9	9	3	11	8	7	12	1	7	3	4	7	1	8	5	7	10	4	3	4	4	0	4	0	4	2	1	3	5	9	11	2	10	7	10	8	3	9	10	6	11	5	7	1	10	2	8	14	0
LOC100576983	95	113	60	91	78	106	108	73	128	73	75	128	131	109	114	85	81	51	53	63	32	47	18	32	76	15	53	56	119	96	147	28	75	113	115	96	24	67	123	90	149	134	119	29	97	123	131	155	14
LOC100576984	4	5	2	1	3	2	3	4	0	0	1	1	3	0	1	0	1	3	0	2	0	2	3	10	1	1	6	1	0	0	2	0	3	1	3	2	2	1	2	1	4	0	2	1	3	9	4	7	0
LOC100576985	297	295	259	304	319	291	215	272	318	285	251	358	318	310	285	217	247	155	221	183	225	245	265	235	343	340	395	274	276	267	436	79	276	260	348	308	102	195	251	270	277	350	318	115	200	266	285	312	46
LOC100576986	89	117	105	87	69	81	47	51	55	65	43	70	77	70	48	67	100	91	98	79	92	69	105	109	111	94	81	38	58	44	50	18	76	73	109	71	34	62	85	65	53	53	52	19	75	52	87	59	19
LOC100576987	4	1	3	10	5	3	2	5	4	0	0	8	10	5	2	1	3	5	6	0	4	6	2	2	2	0	2	2	4	3	7	0	0	9	3	3	2	2	3	4	5	1	6	3	1	4	4	5	0
LOC100576989	117	97	66	73	100	112	172	140	108	93	90	169	126	123	126	74	75	87	38	57	27	65	19	32	60	14	33	37	95	98	91	25	88	73	75	71	41	92	112	173	99	101	220	42	92	91	83	79	28
LOC100576990	283	306	336	330	254	284	273	292	201	154	201	195	333	282	280	201	445	392	252	250	91	118	40	61	163	6	12	78	209	296	292	71	319	349	385	291	100	199	363	311	145	227	165	66	242	220	271	303	95
LOC100576992	4	3	2	2	1	0	0	6	2	5	0	0	1	1	3	0	1	0	1	0	0	0	1	0	2	2	7	1	1	0	2	0	0	1	1	3	0	1	0	2	2	0	5	3	3	7	2	2	0
LOC100576993	10217	10732	10688	15405	6624	7864	5541	5410	4195	4208	3487	3541	6670	4325	4143	4922	11818	8556	8574	6869	7150	6164	7354	6933	4513	1860	2830	1604	3262	3369	5111	1422	11068	8705	9691	9001	3213	5677	6693	7523	3342	5070	2894	2575	6329	5459	5636	5350	3731
LOC100576994	25	33	29	65	31	23	13	27	31	26	41	57	51	51	43	29	17	8	47	14	10	12	21	9	58	17	40	21	70	126	119	25	52	75	73	64	13	31	39	68	93	66	97	56	65	78	58	175	12
LOC100576996	125	118	86	118	83	116	97	106	87	75	51	95	147	134	107	93	109	90	80	61	47	37	8	25	39	2	8	28	100	109	137	17	122	131	175	161	37	72	123	116	50	110	73	37	120	154	132	155	30
LOC100577000	565	545	364	781	427	525	438	493	560	431	573	691	786	791	669	544	281	251	199	210	111	86	71	78	193	21	62	190	715	578	1245	164	440	485	536	554	95	291	411	432	388	460	398	163	535	685	652	798	67
LOC100577002	4469	4014	3817	3374	4578	5281	4427	4499	4496	4523	3134	5117	4425	4978	4883	3937	5208	3660	4143	3559	3391	4814	4606	4737	5849	3192	3140	2214	4282	3726	3812	1519	4126	4299	4513	4400	1711	4167	5865	5296	4991	5310	5419	1831	5486	5516	5671	6583	943
LOC100577003	469	437	368	499	337	419	255	269	410	309	334	465	689	598	512	360	419	236	326	267	263	208	180	177	412	85	213	335	660	472	781	117	500	468	566	472	114	282	329	369	358	382	388	176	455	587	573	697	80
LOC100577004	151	97	123	78	119	143	104	100	78	82	58	73	107	105	103	65	153	103	98	101	134	124	119	141	123	58	85	43	87	81	114	25	111	112	136	141	40	90	166	124	90	108	78	52	105	103	141	154	16
LOC100577013	21	9	27	21	14	12	9	12	5	7	3	5	18	5	10	5	28	24	28	28	56	28	31	24	16	32	27	11	16	6	24	6	24	36	38	18	7	16	26	21	5	14	12	4	22	31	24	16	10
LOC100577014	10474	9448	9686	10311	12386	14469	11550	12044	12972	12975	8715	10947	10445	11908	9799	10709	13967	8700	12201	9214	13432	15868	19255	17402	17279	13332	10954	5277	10461	8826	7735	3224	8217	7919	8258	7489	5339	11083	9690	11522	9711	12292	10962	4460	9542	9461	10510	11408	1876
LOC100577015	79	79	69	104	47	56	36	22	36	34	41	50	65	38	62	46	74	54	55	87	67	73	75	58	53	52	80	25	58	44	78	13	78	99	101	110	25	46	54	69	55	39	50	25	53	75	96	79	15
LOC100577017	30	48	36	59	24	29	19	23	16	22	19	19	49	23	27	20	60	41	66	25	53	37	45	43	44	44	41	24	28	32	76	9	48	42	63	53	9	25	34	33	11	25	15	9	18	26	31	30	9
LOC100577018	1	0	0	1	1	2	3	5	3	0	2	2	0	1	2	4	3	2	1	0	1	0	2	0	0	0	0	3	1	4	2	0	3	2	3	4	0	1	4	0	1	1	1	0	1	3	8	1	0
LOC100577019	12296	11877	11378	12035	10874	12995	9046	9002	11522	10655	8438	10304	9120	8746	9238	8892	12371	8736	9952	8620	11489	12389	12438	12933	12706	9893	9293	4476	7658	7676	8034	2395	11519	9757	11766	11647	4678	8774	9303	10107	7568	8616	7774	4024	8519	8759	8960	10340	2623
LOC100577020	159	176	116	127	138	172	72	84	120	120	138	116	202	170	157	128	211	116	117	115	109	89	113	90	182	130	173	97	208	240	354	44	142	227	165	133	51	108	120	144	93	115	93	92	157	232	207	241	29
LOC100577024	5	6	4	8	2	11	7	7	8	13	1	9	3	3	3	2	8	3	9	2	2	1	4	5	9	3	14	10	2	4	8	3	8	6	3	2	0	3	5	2	0	2	4	2	0	3	1	5	1
LOC100577026	1084	1057	1068	1763	1143	895	920	562	1259	852	975	1289	979	1248	1151	892	1452	759	975	975	1372	1087	1117	804	1276	702	1419	562	1475	1317	2004	543	948	1343	1468	1809	642	673	1182	1449	1162	832	1014	574	957	1135	929	1473	366
LOC100577027	518	521	473	621	496	556	503	485	521	438	502	541	688	666	693	512	465	461	270	262	109	111	63	73	210	20	36	144	513	577	692	196	546	539	606	499	147	376	574	541	456	588	436	194	524	579	636	684	122
LOC100577028	188	132	246	109	522	405	398	291	222	287	213	213	306	273	337	254	231	197	156	161	378	517	361	372	285	227	392	190	267	341	432	76	142	212	217	263	181	404	718	417	291	481	185	51	500	431	694	424	29
LOC100577030	2529	2286	2302	2628	1690	2043	1618	1582	1438	1286	1252	1291	1955	1379	1394	1403	3430	2175	2322	2281	2471	2169	2272	2236	1814	1378	1820	810	1455	1370	2026	388	2572	2489	3099	2656	753	1404	1700	1793	1235	1467	1201	598	1769	1890	1887	2052	386
LOC100577033	368	336	287	480	364	353	301	354	321	277	413	436	491	415	391	268	338	269	265	234	127	195	117	90	293	66	112	239	382	384	669	105	349	349	433	352	98	264	339	324	323	386	299	129	312	403	432	455	79
LOC100577039	19	13	4	30	12	6	8	7	24	4	9	13	15	17	9	6	2	5	5	0	6	2	4	12	9	7	14	15	15	16	45	2	8	14	59	11	6	9	20	7	16	18	23	7	24	25	29	41	4
LOC100577041	0	0	0	0	2	0	2	0	1	0	0	4	0	0	0	0	1	1	0	0	0	3	4	0	0	4	5	0	1	0	2	0	0	1	0	0	1	0	7	8	4	1	50	2	1	0	0	4	0
LOC100577042	58	38	34	73	34	25	28	31	25	20	25	25	53	34	49	28	46	18	51	23	13	14	18	32	25	19	18	12	24	31	40	10	59	69	98	82	12	13	35	40	27	21	30	13	38	83	56	56	15
LOC100577043	1	1	0	1	2	0	1	0	1	2	1	1	3	1	0	0	0	0	1	0	0	0	0	0	2	0	0	0	2	0	0	0	0	1	1	0	0	1	0	0	3	1	1	2	2	0	2	0	1
LOC100577044	6	10	3	7	2	1	11	4	2	1	5	3	1	3	3	0	8	5	4	6	1	1	1	0	1	0	4	2	3	3	4	2	1	6	6	0	0	2	3	6	1	1	2	0	0	2	1	3	0
LOC100577045	242	253	229	263	194	223	160	168	144	159	134	177	233	165	162	92	417	405	305	348	464	415	448	379	154	477	484	121	220	143	187	32	383	319	403	385	93	217	305	315	128	222	183	61	328	312	302	223	65
LOC100577046	410	328	371	515	267	296	189	233	194	172	193	210	331	258	244	213	433	380	408	360	291	259	229	272	323	175	232	182	253	292	489	76	528	553	507	535	132	236	369	294	185	304	215	108	380	420	461	477	107
LOC100577047	1044	937	923	1023	481	501	439	425	353	319	373	361	629	507	506	377	1146	726	991	932	667	520	592	566	478	377	544	253	563	525	705	148	1270	1458	2141	1436	252	510	853	786	431	611	505	300	629	743	876	965	167
LOC100577050	1093	1184	1435	1425	1069	1276	1158	1006	832	655	828	789	1162	1047	933	792	1910	1651	1341	1388	687	956	376	548	1329	223	274	657	843	1048	1323	279	1376	1214	1419	1281	449	1069	1433	1361	800	1033	732	336	1191	1057	1025	1153	233
LOC100577053	1882	1799	1561	2405	2618	2761	2562	2763	3331	2729	2646	3124	4761	2962	2961	2691	2162	1400	1306	1403	1562	1743	1355	1491	3106	713	1480	1804	2319	2397	2634	763	1602	2226	1807	1687	1063	2213	2266	2234	2067	2432	2624	1072	2190	2624	2846	3067	594
LOC100577054	3426	3287	1723	3076	6020	6431	6512	6082	5473	4898	6248	7126	7173	7638	6622	3997	2265	1229	1887	1598	1996	2166	2755	1712	5252	3158	6156	5044	7348	6704	10059	1855	3334	4534	5379	3640	1729	5135	7010	6538	8980	8462	9597	3050	7069	10127	7915	10323	364
LOC100577057	48	69	52	111	67	61	45	58	55	40	45	78	102	67	58	61	36	37	24	38	11	11	13	12	23	3	24	10	74	81	107	9	75	97	104	108	12	45	63	55	62	71	58	16	76	133	97	126	10
LOC100577060	360	345	299	439	397	411	407	374	372	266	401	511	474	516	495	316	279	246	174	204	131	149	67	86	210	31	50	197	470	402	729	128	383	378	489	392	83	294	461	359	359	430	362	142	445	511	417	594	71
LOC100577064	149	129	78	172	99	151	136	93	83	55	70	38	118	114	149	115	93	40	102	52	100	95	127	160	112	98	111	55	135	99	155	25	117	307	197	177	40	96	93	86	62	116	92	47	135	123	139	140	26
LOC100577065	1	3	0	8	4	5	1	1	0	0	2	1	1	0	1	0	6	3	8	4	4	6	8	7	8	1	3	1	1	0	5	3	5	5	8	14	1	1	6	2	1	0	0	0	4	2	0	3	1
LOC100577068	9	5	4	1	2	2	3	6	7	1	0	12	9	2	9	1	2	2	0	0	3	0	3	2	2	4	4	1	0	0	2	0	2	1	0	5	0	0	1	6	1	0	1	1	3	2	2	2	0
LOC100577069	6	8	10	1	0	6	1	0	0	0	0	0	1	3	4	0	1	6	3	3	2	1	2	4	5	2	1	0	4	5	4	0	2	1	9	5	0	2	0	10	2	1	7	1	2	0	0	3	0
LOC100577071	24	30	28	19	18	21	23	16	10	10	12	10	15	15	17	5	26	24	25	17	28	14	20	26	14	14	17	5	16	10	26	7	25	32	23	22	13	19	27	26	8	13	12	7	16	28	18	30	4
LOC100577073	13	5	5	19	16	17	15	12	9	8	4	9	16	17	12	15	9	4	8	5	9	13	5	7	13	0	5	2	12	11	10	2	9	9	13	25	1	10	13	6	9	14	5	7	15	9	11	8	0
LOC100577074	648	981	804	1271	331	368	228	189	230	207	259	210	410	336	359	303	868	616	635	563	714	411	432	424	350	298	490	152	508	371	644	125	1027	1082	1274	1307	207	288	469	492	253	339	196	169	503	474	474	593	410
LOC100577080	5	10	9	5	3	8	2	7	4	3	3	2	1	4	5	2	23	21	10	8	9	4	15	6	3	7	7	2	14	7	7	3	14	13	27	15	5	3	9	4	2	1	6	0	2	7	19	11	7
LOC100577081	483	502	464	617	746	739	745	664	711	684	720	778	768	783	761	612	575	428	478	364	378	418	330	291	811	247	319	502	697	679	893	208	530	601	581	595	208	567	666	672	555	741	650	234	649	693	650	682	128
LOC100577082	444	388	340	551	567	734	374	528	390	456	359	415	524	441	363	274	527	382	408	354	424	517	455	402	830	801	876	1019	662	494	765	126	571	731	740	604	313	801	532	372	429	710	855	204	465	654	606	462	94
LOC100577088	1	0	0	0	0	0	0	0	0	0	0	0	0	0	0	0	0	1	0	0	0	0	0	0	0	1	2	0	0	1	3	0	0	3	2	2	1	1	0	0	0	0	0	0	0	0	0	0	0
LOC100577091	36	31	32	53	13	18	14	16	33	15	28	29	28	34	23	21	17	25	23	19	14	9	7	7	23	0	9	8	14	31	43	4	30	32	54	33	4	6	9	19	24	14	13	6	10	14	10	14	5
LOC100577092	102	85	95	51	37	51	37	65	46	51	25	52	62	78	34	72	116	62	53	66	32	38	29	41	44	18	28	16	68	61	48	19	109	105	130	97	11	28	31	46	47	51	51	22	61	50	83	113	17
LOC100577094	1064	1041	935	1414	1041	1070	958	915	1042	772	955	1165	1384	1195	1203	982	1091	861	705	575	286	318	109	172	612	32	64	236	1260	1173	1889	349	1173	1292	1409	1456	278	808	1231	1131	960	1075	944	430	1330	1489	1358	1547	293
LOC100577098	290	387	407	325	508	617	392	497	439	460	248	450	396	355	329	382	690	511	606	559	603	718	1328	804	884	627	698	226	312	347	448	139	333	417	428	273	200	407	565	518	455	592	452	148	477	419	507	488	71
LOC100577101	7	4	6	9	4	13	9	18	14	8	3	5	12	6	2	7	0	2	1	0	0	1	1	2	2	4	0	0	2	2	2	0	4	3	4	3	1	1	3	4	5	3	2	1	2	5	5	5	0
LOC100577102	1865	1754	1516	2080	1733	1936	1924	1909	1325	1194	1084	1536	1995	1973	1869	1545	1406	1190	756	642	609	477	323	260	610	51	78	240	1709	1700	1847	538	1644	1595	1970	1597	526	1436	1947	1755	1160	1594	1133	563	1643	1864	1781	2060	415
LOC100577106	69	52	55	94	76	48	81	50	43	64	50	87	65	84	71	62	120	69	92	59	113	109	122	113	105	76	81	44	92	77	86	23	86	151	123	106	34	79	120	109	77	114	67	30	105	131	131	102	13
LOC100577107	63	69	41	44	27	28	44	32	19	16	32	31	33	27	48	26	29	21	15	25	41	21	20	26	16	2	17	12	41	39	31	11	47	74	70	73	26	27	45	40	20	54	41	18	43	65	70	63	16
LOC100577109	2	3	2	0	2	2	8	6	2	1	0	6	12	7	4	4	2	5	1	8	3	3	8	5	6	10	18	2	30	13	105	3	3	4	0	1	0	5	1	1	1	2	2	0	2	1	1	26	0
LOC100577110	1	10	3	3	0	3	1	5	2	0	0	1	9	1	0	2	10	8	4	4	12	6	2	7	4	8	10	5	2	7	7	0	4	10	8	5	1	2	6	4	0	2	1	1	1	1	9	5	0
LOC100577112	373	363	199	466	475	677	461	527	676	381	570	948	936	1087	891	604	174	187	86	157	126	143	88	105	196	72	169	262	641	638	1147	215	254	184	303	717	126	391	656	779	619	539	577	208	961	1134	902	1195	103
LOC100577113	383	354	279	417	635	594	577	576	496	410	361	358	638	408	432	354	445	299	403	360	360	472	446	442	710	249	320	373	493	434	589	103	477	543	595	575	306	603	763	796	578	896	639	292	527	729	861	812	110
LOC100577118	130	117	119	153	257	201	218	177	191	154	85	140	191	158	250	108	120	85	91	60	132	85	180	131	172	66	91	89	234	143	183	31	84	113	138	118	49	127	176	156	197	202	207	47	180	278	172	208	17
LOC100577120	251	313	270	285	313	335	327	296	233	194	242	299	351	270	326	239	317	259	225	222	105	111	51	83	242	14	45	116	289	268	361	95	300	301	352	336	90	223	339	326	201	261	209	95	225	267	287	308	57
LOC100577121	16	16	7	9	7	10	6	3	7	8	17	4	16	9	9	12	45	8	11	6	8	12	7	8	16	16	12	10	9	6	10	11	23	14	19	13	3	5	13	11	10	11	5	6	5	20	11	25	2
LOC100577122	514	503	407	546	554	555	545	498	532	438	572	636	777	606	612	438	510	410	392	357	198	262	168	159	420	78	132	348	602	498	768	203	498	511	628	491	167	437	507	538	572	595	547	197	516	658	558	685	124
LOC100577125	38	40	38	78	31	33	23	21	14	29	27	20	45	31	14	15	43	39	38	39	66	52	57	48	45	33	41	34	23	25	33	8	38	54	55	51	9	26	18	32	12	15	16	8	54	28	38	28	4
LOC100577127	518	515	443	702	484	434	546	446	350	287	359	500	581	523	597	406	412	292	254	235	137	118	51	94	220	19	51	139	497	478	706	164	452	608	664	596	151	333	518	460	424	478	333	197	453	578	541	642	140
LOC100577128	940	861	617	1183	770	1018	716	763	1161	631	960	1355	1087	1088	932	663	545	398	430	381	258	244	181	187	566	125	250	434	1155	998	1988	294	549	857	1075	675	169	512	656	666	855	924	911	324	662	1003	923	1312	131
LOC100577132	0	3	4	3	1	3	1	2	1	1	1	1	1	0	2	0	3	2	0	1	2	0	0	0	0	0	17	0	2	1	3	2	2	2	3	4	0	0	1	0	1	1	5	2	1	1	4	1	1
LOC100577135	1933	1838	1795	3617	1741	2267	1364	1535	1604	1544	1877	1255	2178	1274	1620	1615	1427	1071	1410	920	949	1060	993	793	1963	547	1005	650	897	1272	2205	368	1263	1085	2004	1640	427	1125	1193	1762	914	897	912	422	1151	1339	1049	1793	315
LOC100577136	241	244	188	333	166	164	143	152	192	151	162	217	237	253	243	191	192	158	135	143	52	61	28	43	78	24	35	63	248	203	310	75	246	257	360	332	43	163	181	158	180	187	179	72	179	207	206	226	93
LOC100577138	11637	9950	10470	11233	7646	9202	7311	7156	6468	5447	4507	5991	9379	8124	9010	7034	12851	8091	10160	8615	8681	7887	8450	9533	6944	4697	4720	2391	7558	7234	7945	2410	9853	11181	11906	10949	3015	6234	7002	8462	5179	6546	5731	3296	7003	8302	8944	9899	2186
LOC100577139	14601	15023	17023	14232	12868	14653	10846	11232	6796	9140	5312	5702	7975	7584	6546	7943	16749	12945	12884	10626	14505	13354	13502	13989	10133	6278	6061	3045	6926	6839	6501	2719	16319	14418	15945	14019	6405	11815	12924	15329	5632	8801	5518	3754	11788	9341	11196	10298	4331
LOC100577140	1207	1169	1134	1491	1032	1175	1158	914	887	808	796	872	1124	1006	1130	866	1514	1078	1253	1005	696	826	668	721	1317	402	531	684	948	916	1217	310	1156	1040	1245	1189	327	820	1198	1037	784	977	705	336	929	956	983	1142	288
LOC100577141	14	5	8	3	7	8	13	3	9	0	8	5	8	3	16	3	4	2	7	7	4	5	3	1	4	2	4	4	5	5	4	1	26	5	16	32	2	4	7	8	5	10	11	3	13	8	19	34	0
LOC100577142	9297	7764	12025	7819	26431	25010	24595	22673	36555	27642	24380	25008	24486	22420	13096	23577	18937	10241	10662	10566	19263	25565	20158	25892	26625	22354	23438	12572	17065	14519	15576	4333	8303	7452	7753	7146	8436	19259	8713	15302	19050	19627	24213	10467	11371	14448	11244	13470	2927
LOC100577143	32300	34731	30595	44323	27874	32593	26434	26595	56809	33050	38871	60951	38925	44518	37437	31141	20965	15367	18060	16801	12798	12650	10964	9592	28386	8445	14705	20481	47117	45339	82665	12871	21081	28457	38413	21600	8598	21346	29768	29023	45118	39809	43280	17432	29729	37620	29239	39654	5870
LOC100577145	2027	1831	1558	2159	2142	2455	2221	2269	2659	2299	2323	2678	3068	2952	2813	2347	1872	1459	1524	1199	871	1037	616	746	2094	281	563	1398	2651	2463	3079	828	1768	2112	2200	1916	705	1908	2496	2390	2344	2765	2940	1051	2184	2534	2712	3272	389
LOC100577146	13	27	22	25	20	18	16	14	10	6	6	9	5	7	13	6	21	20	26	13	23	17	23	23	13	27	28	7	7	4	11	3	13	16	14	20	7	10	19	21	5	9	2	3	9	7	14	12	1
LOC100577147	21	23	16	20	22	21	12	14	14	22	6	17	26	15	11	9	30	12	16	16	31	20	22	14	29	37	48	15	33	26	96	3	31	25	29	24	20	27	29	8	21	11	16	10	19	14	19	27	1
LOC100577149	14089	9516	9135	15182	4916	5955	5108	5004	9229	4466	5147	6216	7014	7896	5835	5782	5741	3295	5304	3851	4627	3618	3302	3723	7599	1991	3167	3343	8840	6165	8496	2052	8413	9175	16650	9781	1687	4191	5560	6247	6577	7799	9335	3122	5265	7343	8895	10680	2486
LOC100577150	0	0	0	0	0	0	0	0	0	0	0	0	0	0	0	0	0	0	0	0	0	0	0	0	0	0	0	0	0	0	0	0	0	0	0	0	0	0	0	0	0	0	0	0	0	0	0	0	0
LOC100577151	9	11	1	8	5	4	3	7	1	4	5	4	10	2	3	1	6	17	12	8	6	11	11	4	10	3	10	4	10	5	17	0	11	14	16	12	3	7	14	4	3	9	5	0	11	8	12	8	1
LOC100577155	4	3	3	1	1	1	2	1	1	0	0	3	5	3	3	2	1	2	2	0	0	0	4	2	0	1	1	0	0	0	3	0	5	1	1	7	0	1	0	5	3	0	1	1	0	2	2	4	0
LOC100577156	296470	360425	364953	395548	231235	289664	218701	209767	331758	244699	184200	349702	188259	214795	216067	162087	268501	172167	250672	263325	211335	217632	268722	256016	417333	298919	349589	198423	214600	187462	356113	99733	139933	187860	220934	135819	78608	137664	155384	192197	204498	200057	198323	86779	131884	115031	116659	166105	58166
LOC100577159	53	53	50	46	37	50	44	40	37	42	36	49	63	43	48	35	36	42	27	30	33	31	27	19	40	15	18	23	57	44	52	11	66	65	97	67	29	41	37	18	35	43	50	19	44	45	45	40	6
LOC100577161	525	470	552	708	741	640	773	605	851	636	628	863	1111	1164	1121	720	651	374	582	424	612	593	697	532	1309	362	680	1084	1580	1087	1302	356	459	604	738	728	221	627	900	802	1033	1121	1031	356	942	1328	871	1311	143
LOC100577162	9	9	12	11	17	15	7	9	20	5	10	13	14	17	11	11	16	7	9	9	2	12	10	8	13	28	5	6	5	7	14	5	28	25	21	42	7	9	9	15	13	16	18	14	22	13	20	27	9
LOC100577163	0	0	0	0	0	0	0	0	0	0	0	0	0	0	0	0	0	0	0	0	0	0	0	0	0	0	0	0	0	0	0	0	0	0	0	0	0	0	0	0	0	0	0	0	0	0	0	0	0
LOC100577164	75	84	86	102	33	42	28	35	56	47	30	30	24	29	46	28	82	67	91	90	57	43	65	83	59	68	114	29	57	32	47	9	89	120	113	110	23	25	47	31	22	23	39	34	42	23	34	56	19
LOC100577165	17	10	9	7	4	9	6	3	3	2	0	2	6	4	10	2	4	13	3	5	3	10	12	2	5	11	11	1	2	3	8	0	14	16	14	10	2	4	12	4	3	9	3	0	5	5	9	1	2
LOC100577168	551	487	480	520	461	479	366	369	455	403	345	479	463	578	628	421	620	442	477	400	384	386	405	405	432	353	426	212	488	404	559	158	471	552	595	543	140	284	446	414	348	417	320	133	425	560	517	621	114
LOC100577174	3068	2563	2720	3322	2396	2772	2001	2021	1900	1781	1226	1989	2577	2331	1885	1925	3019	2086	2677	2281	2856	2192	2855	3342	2011	1351	1311	489	2321	1629	1901	769	2836	2933	3338	2885	969	1915	2533	2752	1897	2213	1901	959	2465	2515	2440	3085	559
LOC100577178	2740	4053	1755	2439	1674	1833	655	814	1441	798	758	659	1849	906	1809	1064	1555	1179	1337	1246	139	238	244	282	492	272	316	323	744	497	1043	238	1229	1682	2968	824	139	351	568	285	611	674	1119	241	534	1209	1456	1046	142
LOC100577180	201	178	171	240	192	186	166	181	187	138	210	179	222	226	227	161	220	171	166	134	79	109	60	79	154	32	67	133	221	189	337	69	206	165	238	180	58	151	155	187	162	187	171	55	175	224	200	200	51
LOC100577185	173	107	115	225	93	130	85	76	64	61	60	91	124	117	90	71	124	123	138	141	82	89	102	112	142	226	215	41	503	269	1346	78	105	137	196	113	43	90	173	129	80	99	94	24	120	121	82	364	39
LOC100577188	333	418	373	589	520	536	381	378	258	315	249	268	337	272	308	292	515	431	420	372	454	481	396	408	455	253	311	179	260	312	382	108	376	358	384	423	244	452	575	545	230	294	221	107	394	383	417	411	99
LOC100577192	1781	1478	1388	1817	3070	3093	3265	3129	3147	3155	3082	4408	4655	2990	4023	3532	1652	2023	1245	855	842	1156	697	722	2168	229	318	1210	3908	3137	4281	1050	1775	2052	1626	1934	682	2850	3659	3281	3144	4105	3519	823	3633	4863	4025	4102	324
LOC100577194	188	156	134	238	142	145	167	117	156	105	119	182	206	186	190	126	124	128	51	85	55	51	10	27	81	15	6	39	163	154	224	43	148	167	218	192	31	102	156	147	127	142	132	54	151	205	181	243	29
LOC100577196	1058	962	1048	1041	917	1004	792	826	679	599	399	678	817	753	706	691	1138	888	801	801	1185	1091	1097	1158	836	676	662	275	749	597	709	226	1008	1072	1166	956	303	775	939	991	575	750	621	373	727	800	1051	1049	216
LOC100577197	13	6	12	14	15	13	13	9	14	7	6	10	22	20	16	15	13	7	6	6	5	7	4	1	4	1	1	3	18	28	20	1	21	25	25	22	6	17	27	11	16	11	15	8	16	28	20	19	5
LOC100577198	7291	6594	5114	4439	4865	6454	5300	5955	4809	4443	2054	5887	5388	5217	4605	4063	8169	6530	5796	5964	4948	6513	7950	5813	4320	2105	2690	1670	5830	3643	4367	1904	7651	7300	7760	8510	1787	4597	6308	5492	5167	5678	4691	2204	6171	8954	7516	6894	1154
LOC100577201	48	44	39	42	60	66	50	49	30	43	35	48	51	58	38	46	101	65	49	61	137	140	128	125	65	56	90	54	85	65	50	9	63	54	63	68	21	72	123	85	35	66	51	33	91	106	124	100	5
LOC100577202	13	4	8	26	33	17	26	23	21	13	12	27	11	14	27	11	18	13	8	16	13	17	7	13	15	5	12	39	35	29	21	9	15	19	46	32	8	24	24	24	26	30	22	6	20	28	13	16	3
LOC100577209	2097	1978	1736	2403	1933	2050	1627	1647	1913	1513	1858	2173	2427	2278	1993	1617	2133	1732	1298	1420	596	624	353	366	1477	218	331	926	2094	2156	3556	514	2174	2354	2725	2279	526	1483	2199	1866	1793	2132	1771	753	1907	2178	2014	2475	415
LOC100577211	6	5	10	14	13	13	6	8	11	6	7	9	15	5	33	9	12	7	6	6	7	5	6	6	8	7	20	6	14	5	10	1	10	11	12	12	4	7	7	11	6	13	5	3	14	20	19	7	5
LOC100577213	89	105	118	100	148	114	139	113	182	156	106	134	152	136	123	128	114	131	75	120	162	169	131	130	324	185	173	136	99	138	138	30	82	97	107	96	98	189	133	155	172	196	253	73	113	93	135	154	43
LOC100577214	1237	1059	1009	1207	893	894	787	703	793	708	646	809	955	936	873	793	1197	802	1011	784	927	952	928	947	1178	631	837	473	880	858	884	256	1063	1131	1390	1132	276	754	778	832	769	860	794	371	757	931	911	1052	288
LOC100577215	371	351	230	454	222	220	159	219	252	132	216	222	366	364	290	206	323	187	193	203	146	126	105	133	187	58	127	105	297	287	428	73	233	336	464	363	93	194	272	255	152	199	194	149	249	279	338	377	79
LOC100577216	664	753	658	1003	672	678	584	764	548	392	553	523	1097	625	751	668	567	590	424	477	308	281	181	233	493	81	110	231	802	717	1527	246	709	672	825	710	187	425	582	582	421	517	489	239	565	711	713	960	214
LOC100577220	206	191	187	250	210	208	217	165	148	128	138	180	209	200	176	165	208	182	212	122	81	112	52	66	162	28	48	107	189	261	216	67	178	194	236	195	56	148	164	183	170	190	180	78	153	178	153	193	50
LOC100577221	494	428	373	503	442	505	486	444	422	349	344	375	540	515	492	391	389	353	205	236	104	124	62	55	174	17	31	117	444	473	523	146	417	387	549	423	110	383	540	502	360	527	359	169	488	442	479	494	103
LOC100577222	764	617	673	682	653	904	620	670	529	438	503	394	867	409	431	523	986	849	911	811	1377	1344	2025	2169	1460	2293	1994	718	501	471	813	152	919	940	889	807	342	788	829	934	369	695	494	307	683	703	862	636	201
LOC100577224	1333	1075	1050	1190	1431	1608	1705	1887	1363	1038	796	1145	1656	1607	1251	1211	1212	844	728	479	740	564	392	427	1001	126	166	418	1448	1423	1515	427	1306	1031	1057	1106	536	1566	1368	1552	1008	1471	1228	440	1473	1559	1437	1690	361
LOC100577226	57	40	47	32	55	60	106	162	137	101	49	226	153	56	57	118	6	10	14	4	10	10	6	13	14	6	10	11	10	14	23	13	15	8	14	29	10	32	7	34	29	10	33	16	17	18	8	13	2
LOC100577228	379	342	392	460	407	442	404	384	276	253	288	269	423	361	454	352	466	392	308	295	181	177	79	103	270	22	23	81	374	391	486	120	440	458	437	444	133	365	522	458	319	360	320	136	408	421	494	479	120
LOC100577229	103	87	47	96	95	106	89	103	90	84	93	84	146	130	139	104	90	78	40	73	37	47	48	30	69	33	37	48	97	83	134	40	85	123	139	108	44	74	145	102	90	72	69	30	103	159	131	179	22
LOC100577231	127	120	155	116	125	151	109	121	89	101	71	81	109	111	83	56	248	206	137	186	219	181	187	179	113	124	132	58	124	124	172	22	191	203	212	151	84	129	246	174	111	133	92	39	193	183	159	209	21
LOC100577235	4	15	3	20	10	4	9	14	4	4	3	11	2	7	2	3	8	7	1	7	6	3	10	4	7	4	7	7	7	6	13	3	1	7	2	2	2	4	8	4	4	5	34	0	4	7	2	12	3
LOC100577237	101	81	66	67	60	74	46	80	44	35	24	40	36	64	74	58	75	70	64	60	29	35	22	28	38	7	9	22	78	53	65	27	69	93	126	86	24	45	77	98	44	67	47	35	64	73	86	107	22
LOC100577239	20	26	19	11	65	52	55	38	54	44	40	65	43	49	44	25	27	24	12	32	53	69	45	54	22	33	40	23	30	22	43	12	21	28	21	35	17	54	70	79	41	60	65	14	68	56	53	46	1
LOC100577242	12346	12028	15749	19968	10967	9246	7180	6977	6854	5988	4724	7433	7914	8602	7391	6256	13078	7949	15419	10030	7177	7370	6886	7155	7072	3132	3712	2261	11273	7294	9380	3035	7115	12949	11863	9911	3398	6296	8505	8932	6175	6861	5555	3251	8188	8460	8139	9235	1802
LOC100577250	178	126	115	151	111	118	129	97	106	80	83	140	154	142	138	79	103	146	107	85	58	38	21	26	66	1	14	17	121	124	188	46	146	152	189	155	36	89	134	130	82	122	105	51	135	184	135	192	25
LOC100577252	32	26	28	47	34	30	27	32	25	29	22	30	32	48	33	20	86	40	52	45	40	32	21	37	65	22	21	51	70	57	48	15	47	62	94	85	15	47	35	18	31	46	34	19	44	80	46	60	5
LOC100577253	4716	4477	4172	4228	4370	4756	4258	4429	3142	3387	2297	3107	4024	4137	3286	3557	3465	3526	1798	1643	1993	1879	1438	1306	2933	1759	1696	2201	3755	3891	3780	1250	5153	4526	5321	4131	1574	4679	5323	4804	2826	4326	3511	1379	4329	4000	4460	4641	1160
LOC100577254	836	822	937	880	572	589	536	500	419	351	345	381	669	590	515	379	1508	1442	1236	1227	1579	907	992	1063	857	469	604	307	867	769	1269	243	1402	1474	1471	1296	353	803	976	905	383	647	450	236	741	881	1144	1117	420
LOC100577255	69	106	94	114	57	56	42	35	23	39	40	37	59	50	33	32	93	63	100	79	111	74	83	113	62	83	93	34	56	44	81	10	74	78	106	90	12	45	73	74	16	57	49	25	57	37	79	60	21
LOC100577257	0	6	1	4	1	3	6	0	3	1	3	1	2	1	1	0	4	1	3	0	0	3	5	4	4	0	2	2	1	3	6	0	2	13	6	1	1	3	3	2	0	2	3	3	1	5	5	3	7
LOC100577259	63	50	51	52	45	58	48	63	46	41	49	37	71	62	60	40	81	29	66	74	57	55	89	65	66	43	74	46	76	63	108	16	52	78	74	81	20	55	58	59	48	75	48	19	91	103	60	69	12
LOC100577260	63	50	63	95	48	37	39	49	25	19	30	29	44	30	31	20	119	89	67	114	57	80	85	86	41	54	75	41	52	31	87	13	136	135	114	130	35	47	76	98	42	53	49	19	63	47	70	69	22
LOC100577262	0	0	0	0	0	0	0	0	0	0	0	0	0	0	0	0	0	0	0	0	0	0	0	0	0	0	0	0	0	0	0	0	0	0	0	0	0	0	0	0	0	0	0	0	0	0	0	0	0
LOC100577263	787	692	377	769	453	509	490	548	567	411	482	666	835	774	753	565	189	166	143	135	70	68	79	58	132	28	80	92	696	517	829	175	515	700	780	650	71	247	454	448	395	476	467	240	509	796	741	897	136
LOC100577264	29	17	23	43	32	32	39	30	35	25	37	49	41	45	33	21	43	24	31	21	21	30	20	26	47	25	29	41	42	41	55	8	20	40	51	41	14	22	27	29	32	34	24	20	37	34	28	49	9
LOC100577266	123	109	160	118	68	72	54	66	34	41	45	43	74	38	55	34	145	111	117	122	114	63	107	71	57	139	126	39	75	44	167	14	147	120	123	107	29	63	85	60	18	29	38	17	64	56	58	86	22
LOC100577268	3036	2745	2625	3661	2196	2142	1809	1840	2207	1655	1642	2613	2209	2521	2134	1758	2312	1794	2253	1926	1597	1771	1670	1502	2225	1306	1783	1023	2403	1873	2664	527	3026	3410	4183	3129	665	1565	1800	1949	1641	2077	2085	861	1545	1982	2153	2813	564
LOC100577269	29	20	18	23	17	19	26	23	34	26	18	20	36	42	19	17	20	17	11	22	8	9	5	11	10	14	16	18	54	31	52	5	30	36	61	45	14	22	34	13	26	14	50	16	22	37	30	27	1
LOC100577272	2849	2741	2813	2829	2828	3067	2680	2741	2171	2217	1489	2234	2342	2693	2254	2299	3734	2638	2618	2557	2255	2536	1692	2025	2551	676	748	674	2356	2007	1832	745	2301	2204	2539	2269	964	1937	2683	2668	1902	2083	1690	820	2229	2150	2270	2611	562
LOC100577273	38	38	44	20	22	34	19	22	12	25	8	17	15	15	12	23	80	37	35	41	27	35	32	29	12	3	1	3	17	13	4	10	59	42	43	42	13	16	34	23	14	19	8	9	28	20	20	39	5
LOC100577278	219	197	166	278	161	131	93	103	62	69	59	54	164	81	81	96	165	120	147	139	135	118	123	129	71	118	100	20	99	81	179	35	299	350	280	194	50	129	148	159	63	143	92	38	168	193	192	180	29
LOC100577279	455	454	440	687	580	506	530	550	558	420	532	610	736	677	661	490	484	427	309	287	201	239	94	124	301	58	94	257	658	616	1025	192	508	500	600	516	154	372	573	439	500	584	453	200	586	686	586	779	129
LOC100577280	17726	16797	18523	18074	13869	16018	12651	13180	8750	9731	5403	7559	9483	10703	8954	9534	23198	18738	16740	16997	20602	16709	16506	17400	11281	4854	4283	2596	10250	10117	9086	3456	16432	16042	16230	15304	6946	12348	15984	17405	7449	10669	7049	4912	13222	11495	13616	15001	4752
LOC100577283	449	426	483	443	409	422	328	308	276	265	195	253	302	279	298	213	540	506	430	382	431	326	356	385	337	261	223	136	312	292	558	96	557	474	491	466	176	340	487	407	226	354	217	133	451	340	392	429	112
LOC100577285	487	475	404	559	364	416	320	435	460	303	435	528	568	517	537	386	417	325	268	268	130	144	85	100	292	35	73	151	579	551	914	152	444	484	590	527	101	274	417	349	298	414	408	186	502	667	565	649	112
LOC100577286	0	0	0	0	0	0	0	0	0	0	0	0	0	0	0	0	0	0	0	0	0	0	0	0	0	0	0	0	0	0	0	0	0	0	0	0	0	0	0	0	0	0	0	0	0	0	0	0	0
LOC100577288	625	612	588	747	625	666	679	641	645	532	645	682	758	769	785	533	648	478	409	397	182	247	75	110	442	20	36	213	614	732	1278	222	623	655	768	707	185	494	756	720	573	675	562	228	691	856	754	866	178
LOC100577291	71	63	46	90	52	65	57	69	74	49	66	86	77	67	78	51	54	43	38	49	41	49	63	39	57	55	65	52	80	63	112	11	69	75	76	99	12	32	97	58	81	65	62	26	67	115	79	70	12
LOC100577293	364	318	253	396	308	310	346	390	316	239	298	375	396	417	416	328	212	190	115	125	68	72	29	33	103	20	35	85	385	417	675	105	257	299	421	336	76	200	260	330	236	334	249	120	342	403	385	529	65
LOC100577295	1498	1264	1228	1611	1564	1748	1506	1414	1427	1301	1108	1414	1640	1675	1465	1311	1602	1112	1135	963	736	1029	577	608	1280	206	370	610	1577	1343	1652	496	1301	1416	1662	1387	516	1240	1460	1649	1367	1641	1230	588	1363	1624	1648	1739	285
LOC100577296	142	119	102	146	135	122	93	145	149	74	94	125	141	127	152	81	135	121	151	116	65	72	59	65	174	53	58	93	143	106	205	44	145	156	163	150	41	88	113	99	98	95	114	39	117	124	149	150	36
LOC100577300	689	660	378	876	455	433	533	604	459	341	460	562	737	693	767	521	216	185	135	154	98	67	69	61	84	13	36	82	579	485	796	156	542	681	761	672	83	301	549	499	349	448	386	194	483	707	616	819	193
LOC100577302	368	345	272	450	291	336	359	294	307	242	264	289	390	424	398	286	236	204	142	135	87	103	42	62	95	6	17	100	357	381	592	106	344	397	452	420	81	264	400	338	279	290	243	135	363	491	455	490	79
LOC100577303	188	170	200	230	143	216	155	195	123	131	85	146	254	172	154	134	185	84	164	99	259	190	235	190	129	109	121	116	118	159	135	30	265	224	348	305	87	173	184	204	172	185	212	73	135	335	262	352	45
LOC100577306	59	54	51	60	41	36	16	25	20	27	29	26	29	23	29	22	76	47	48	54	30	25	33	40	32	32	19	24	30	43	47	7	60	68	81	68	11	22	28	36	18	28	39	8	20	39	22	35	7
LOC100577307	552	490	278	498	480	585	535	589	310	330	334	408	632	610	668	663	565	572	402	375	289	321	170	248	353	60	106	205	623	589	844	203	606	501	418	542	189	558	604	655	284	486	448	126	642	603	868	889	50
LOC100577308	129	116	130	152	110	100	111	93	62	65	65	89	131	111	109	61	152	114	117	108	29	54	25	30	57	4	15	49	91	96	226	30	154	190	192	187	27	74	144	103	66	100	88	31	130	141	163	170	28
LOC100577317	0	0	0	0	0	0	0	0	0	0	0	0	0	0	0	0	0	0	0	0	0	0	0	0	0	0	0	0	0	0	0	0	0	0	0	0	0	0	0	0	0	0	0	0	0	0	0	0	0
LOC100577320	1388	1120	997	1432	1061	1133	1142	1238	1039	775	980	1195	1451	1389	1262	925	997	627	643	548	491	509	331	388	628	89	259	542	1256	1096	1896	268	1155	1319	1651	1210	283	827	1007	969	865	1200	1105	407	992	1364	1454	1523	234
LOC100577322	61	45	78	52	60	56	18	22	27	34	7	25	32	38	33	31	68	64	71	49	27	43	30	74	62	35	32	11	52	40	37	24	79	80	77	69	15	64	63	96	41	41	34	30	41	30	88	80	5
LOC100577324	591	584	549	800	590	603	568	572	671	481	605	726	871	700	702	549	554	446	405	329	244	240	118	173	493	67	108	344	636	587	974	217	557	690	747	633	184	496	647	649	640	606	675	268	583	655	658	769	180
LOC100577325	2275	2119	1946	2982	1928	2060	1839	1573	1910	1625	1793	2195	2649	2214	2192	1605	2217	1667	1757	1517	1265	1311	970	1197	2167	840	1321	1397	2088	2125	2845	618	2047	2509	2796	2525	721	1580	2228	2149	1859	2318	2031	880	2140	2378	2479	2839	516
LOC100577327	115	137	100	211	91	80	86	76	51	59	67	91	109	84	94	84	138	69	114	55	124	99	99	96	89	66	74	60	117	71	82	18	129	138	250	130	32	75	90	88	59	88	80	23	75	107	124	149	29
LOC100577331	0	0	3	1	2	0	0	0	0	1	1	0	0	0	0	2	0	0	0	0	0	0	1	0	1	1	0	0	2	3	0	0	0	0	0	0	0	0	0	0	0	0	3	0	1	1	2	0	0
LOC100577332	1849	1819	1546	1451	1633	2057	1492	1602	1250	1730	927	1554	1896	1645	1288	1547	2543	1998	1609	1887	2599	2443	3221	2709	2071	2171	1600	732	1656	1201	1340	380	2264	2112	2101	1904	726	1730	2541	2125	1487	2031	1293	566	2135	1794	2283	1781	361
LOC100577334	65	29	43	53	40	31	42	45	63	37	19	56	64	39	31	56	23	21	17	16	33	17	4	12	8	6	5	7	9	19	40	6	42	49	70	66	7	19	14	36	24	18	15	14	15	24	38	22	13
LOC100577335	327	281	275	340	407	366	414	358	455	333	400	548	617	544	588	405	305	173	229	190	198	180	159	189	481	149	200	306	506	565	680	137	295	336	389	318	95	299	378	379	417	453	412	178	467	514	469	682	55
LOC100577336	276	257	243	312	238	395	281	262	316	244	297	315	457	406	425	267	252	137	211	182	131	150	114	142	218	143	238	174	284	285	597	96	221	279	277	226	90	230	295	294	248	412	294	115	295	405	402	505	56
LOC100577341	588	588	345	680	421	498	391	488	507	339	482	672	657	744	542	492	327	276	212	191	99	90	32	47	188	21	35	76	681	596	1146	163	531	527	718	642	101	301	481	436	424	457	373	182	665	854	705	951	106
LOC100577342	3	23	9	29	1	0	1	9	2	0	1	7	1	2	2	2	7	1	1	1	0	4	1	0	2	1	4	7	1	4	11	0	15	10	19	14	3	3	5	0	1	2	3	0	1	4	2	5	4
LOC100577343	1128	1013	970	1023	1227	1495	1048	1143	751	794	647	886	969	911	868	759	1599	1265	1110	985	1298	1201	1315	1119	1168	579	645	477	763	728	1135	262	1092	968	1140	972	557	1030	1359	1213	589	978	684	345	1000	963	1099	996	253
LOC100577344	400	356	277	456	302	437	380	451	459	358	411	554	526	569	553	388	302	289	203	219	105	159	81	84	270	33	83	178	409	418	583	145	443	423	519	355	112	336	414	398	423	517	492	204	468	517	510	634	92
LOC100577346	870	825	653	1126	640	484	512	457	486	290	447	544	904	743	603	424	1041	574	778	588	585	532	325	541	548	67	172	392	851	767	1046	156	1066	1459	1668	1133	198	491	896	696	523	650	555	293	907	1250	1203	1083	132
LOC100577347	257	193	186	386	219	203	188	180	161	162	131	199	239	231	157	111	270	204	185	248	237	242	248	171	158	172	206	105	228	158	300	59	266	283	290	316	76	166	309	232	163	186	164	59	217	251	255	207	39
LOC100577348	121	80	104	94	69	79	68	55	77	69	55	63	68	67	88	77	156	133	170	104	109	91	216	157	145	117	90	41	98	74	79	42	98	79	108	94	39	64	70	74	55	79	78	26	70	64	99	88	34
LOC100577351	242	248	275	384	186	205	187	198	224	157	239	257	291	311	219	214	276	220	220	178	96	127	64	72	165	14	31	121	290	296	506	98	251	244	307	291	67	146	196	173	132	205	172	88	263	283	249	318	71
LOC100577358	131	102	67	132	78	64	64	62	83	40	56	71	112	113	89	66	140	86	67	60	63	44	21	50	57	2	11	26	107	88	146	18	149	176	186	168	26	64	114	74	55	77	78	45	86	118	139	150	22
LOC100577359	5	18	4	3	8	11	5	11	10	25	3	17	12	14	11	4	27	37	15	16	16	48	49	25	44	53	31	16	31	30	17	7	13	39	16	21	5	25	21	13	4	39	15	2	20	59	61	42	0
LOC100577360	62	68	44	85	36	48	26	35	36	34	19	32	55	35	56	26	68	60	42	44	19	20	34	17	40	18	17	16	34	34	46	7	59	63	68	53	13	37	49	38	39	29	30	11	33	42	57	65	23
LOC100577362	2	4	4	2	3	6	1	0	4	11	2	1	3	4	2	0	15	7	5	5	7	13	3	5	5	23	13	2	4	5	10	0	14	4	14	11	4	6	7	2	6	5	1	5	2	2	3	0	0
LOC100577363	151	142	156	148	141	146	98	105	164	146	105	164	139	146	123	113	200	137	142	117	158	131	193	157	247	249	213	141	140	108	129	36	121	106	137	138	53	140	119	94	138	167	169	32	112	109	112	103	11
LOC100577364	5087	4494	4574	5112	4199	4556	3658	3740	3261	3077	2510	3412	4248	3821	3559	3183	5846	3833	4734	3829	4921	4848	5263	5439	4975	3104	3389	1655	3892	3886	4207	1177	4932	5312	5723	4937	1918	4148	4330	4932	3523	4336	3519	1897	4417	4947	5239	5119	1098
LOC100577365	72	77	69	75	48	57	37	42	33	47	25	30	37	52	35	30	140	91	80	72	94	101	109	104	58	36	71	22	44	41	67	13	92	97	112	92	35	38	66	69	27	57	25	23	37	49	66	67	24
LOC100577367	1658	1391	1450	1609	1498	1725	1582	1524	1400	1094	1116	1350	1801	1653	1421	1346	1906	1255	1397	1166	1133	1516	1081	1235	1898	517	729	829	1717	1593	1717	480	1484	1621	1771	1487	592	1347	1579	1673	1330	1659	1467	662	1373	1789	1728	1875	351
LOC100577369	1469	1327	1196	1629	1550	1520	1500	1267	1468	1207	1403	1502	1871	1754	1839	1396	1622	1224	1307	1045	1055	1139	527	836	2034	335	530	981	1485	1524	2212	521	1357	1348	1719	1427	542	1303	1609	1633	1510	1602	1419	611	1499	1702	1591	1993	331
LOC100577373	1447	1266	1199	1251	1348	1492	1447	1374	1607	1352	1331	2085	2342	1919	1835	1361	1298	794	1088	892	1032	1291	1560	1370	2042	1223	1940	1541	2008	1700	2431	547	1370	1492	1700	1386	475	1265	1150	1346	1729	1921	1805	657	1581	1960	2192	2561	205
LOC100577376	1328	1180	1152	1008	991	1096	796	913	694	795	552	601	678	738	676	620	1806	1262	1398	1277	1192	1351	1700	1476	1030	778	816	343	617	642	694	237	1095	1106	1162	1033	464	826	1114	994	691	810	573	270	790	800	900	908	149
LOC100577377	443	332	512	483	605	646	456	489	458	524	348	508	494	503	405	343	972	538	828	600	723	830	907	758	1008	1061	852	564	888	497	831	168	793	815	829	691	298	650	627	471	476	680	568	163	449	575	485	468	42
LOC100577378	1119	1076	931	1432	1225	1281	1197	1200	1467	1105	1497	1709	1888	1550	1619	1329	902	672	604	645	424	454	316	341	1027	203	422	808	1308	1306	2143	438	1019	1094	1322	1047	264	914	1229	1143	1116	1330	1273	471	1083	1327	1259	1600	240
LOC100577381	0	3	2	6	1	2	0	3	2	3	0	5	6	11	2	3	1	0	1	4	1	3	2	1	12	9	13	4	8	8	8	2	1	1	6	5	0	1	3	4	7	14	4	2	8	13	15	30	0
LOC100577382	101	96	81	86	74	76	88	87	86	75	93	100	117	106	116	73	47	52	28	22	21	23	16	12	21	1	3	15	72	103	91	29	90	93	94	100	12	50	100	116	76	74	86	42	65	105	97	110	25
LOC100577384	40	17	13	15	15	13	15	13	7	17	6	16	20	11	13	12	18	22	12	10	9	7	8	19	10	10	10	3	16	13	19	1	16	20	11	12	8	5	22	5	13	14	9	2	14	24	16	25	5
LOC100577385	0	0	0	0	0	0	0	0	0	0	0	0	0	0	0	0	0	0	0	0	0	0	0	0	0	0	0	0	0	0	0	0	0	0	0	0	0	0	0	0	0	0	0	0	0	0	0	0	0
LOC100577386	389	384	332	488	404	408	353	336	333	273	361	349	528	478	447	321	429	355	284	224	127	179	84	90	290	30	74	180	394	373	542	121	332	437	476	343	92	271	399	321	305	396	260	139	357	428	416	520	94
LOC100577387	14	13	3	12	16	6	12	16	11	18	7	13	16	7	8	0	24	15	11	4	13	9	9	13	14	20	24	13	6	7	8	3	11	9	7	14	4	7	17	16	13	12	10	2	9	10	12	8	2
LOC100577393	10227	9443	9714	8775	9112	11456	7514	8049	6422	7353	4446	5785	7211	7062	6427	6888	14486	10802	12056	10493	13481	14100	18286	17201	10651	10145	7713	2900	6291	6390	5532	2209	9761	8976	9902	8755	4527	8712	10361	11432	6122	8090	6135	3030	9008	7530	9472	9530	1767
LOC100577394	405	355	364	426	363	349	350	365	264	251	240	274	369	380	320	261	506	415	329	276	166	198	98	111	283	26	39	142	316	319	407	95	407	435	468	379	135	304	396	390	210	306	264	109	345	362	404	426	92
LOC100577396	15	29	25	27	24	30	17	19	12	19	11	23	30	20	24	16	33	28	28	22	35	35	31	35	21	33	19	10	11	14	17	4	23	27	43	30	14	19	45	28	18	18	15	7	16	19	26	16	8
LOC100577397	6036	4799	5077	4781	4153	5174	3856	4388	3419	3563	2163	3097	4081	3550	3327	3591	7540	4494	5779	4908	5622	6585	7818	7132	4240	4761	3499	1226	2746	2882	2636	1130	5223	4324	4457	4947	1966	3600	3730	4530	3388	3756	3084	1682	3793	3869	4148	4679	1458
LOC100577398	55	74	59	56	43	54	39	36	40	34	33	49	73	55	61	36	67	54	45	38	49	45	35	37	41	28	46	35	79	65	103	16	63	101	123	63	14	49	64	63	38	58	62	24	62	90	81	98	8
LOC100577401	2177	1889	1950	2468	1991	2003	2102	2002	1684	1455	1340	1752	2287	2245	2146	1819	2010	1207	1215	1008	1426	972	740	858	1406	215	387	591	2231	2018	2268	592	2005	2194	2624	2169	734	1782	1959	2213	1627	2088	1566	844	1974	2356	2218	2521	545
LOC100577406	33	44	38	45	27	34	31	25	37	26	35	30	43	47	50	37	36	23	33	23	28	15	23	21	63	26	30	20	55	48	69	18	51	35	31	54	9	35	30	32	30	33	33	13	32	42	42	54	7
LOC100577407	881	886	979	1012	783	875	593	671	622	644	561	586	734	654	641	488	1097	796	777	801	1122	996	1014	924	940	1072	1118	562	778	614	858	221	1182	1205	1382	1236	408	796	961	843	567	777	713	334	804	805	857	969	185
LOC100577408	3160	3760	3126	9832	3330	3679	2995	3034	3019	2514	2334	2690	3136	3545	6729	3138	3673	2499	2438	2177	1602	1684	942	1281	2553	678	1111	1376	3108	3614	3875	1359	2655	2830	2978	3916	974	2223	2690	5114	2763	2953	2620	1264	2990	3542	3040	3543	1355
LOC100577409	7999	6696	7051	8815	5984	7113	5530	5754	4327	4294	3364	3897	5950	4631	4983	4690	8884	5703	6838	5870	7285	6928	8013	8538	6270	4742	4118	1772	2948	3420	3378	1145	6978	5660	6201	5883	2638	4672	4903	5693	3548	4863	3523	2048	4676	4772	5109	4660	2161
LOC100577410	12	11	4	9	15	8	3	11	7	9	6	10	18	14	10	10	28	18	10	5	11	19	4	4	11	3	1	6	8	7	14	6	14	15	22	16	4	9	11	13	11	12	8	5	9	11	11	16	4
LOC100577418	891	755	643	1039	713	824	763	839	951	722	716	1075	1042	1091	922	609	853	527	564	546	416	477	394	348	738	206	383	505	1030	876	1452	284	792	1036	1333	975	280	665	950	931	938	1035	1007	361	899	1093	1027	1225	168
LOC100577422	17	11	11	14	15	20	10	10	6	4	9	4	5	16	11	3	29	19	25	18	22	19	17	23	25	12	8	9	14	8	27	7	30	47	46	48	6	25	15	7	5	8	10	8	11	15	17	20	3
LOC100577423	110	86	64	120	63	56	63	92	80	43	65	83	121	93	106	69	74	57	49	39	40	35	17	19	44	11	14	38	119	70	118	32	110	160	154	116	23	48	65	79	50	91	90	14	68	140	145	170	26
LOC100577425	39	27	19	48	12	14	17	8	20	10	6	7	24	24	29	17	28	16	20	25	11	12	1	16	17	0	1	5	20	22	28	2	30	56	72	50	5	25	21	13	5	18	5	7	29	19	25	49	3
LOC100577428	782	844	990	1055	557	616	423	370	285	295	327	224	494	293	372	292	1060	844	953	800	1108	1019	719	734	524	877	921	247	324	364	473	75	1245	1170	1228	1227	241	582	629	742	200	493	239	247	593	491	680	483	389
LOC100577430	2932	2518	2423	3521	2568	3005	3694	2444	2503	1899	2237	2687	4383	3931	4886	3149	2655	2154	1831	1581	1035	1059	433	626	1855	185	363	1024	3339	3629	4538	1509	2400	2339	2749	2592	892	2174	2512	3004	2274	3013	2177	3147	3106	3749	3307	3893	1178
LOC100577436	14	7	17	22	8	5	7	8	5	6	1	10	11	11	10	5	10	10	12	16	13	7	12	8	4	3	7	3	9	3	19	0	18	8	18	11	2	2	10	10	3	9	13	4	10	7	16	11	6
LOC100577437	155	158	134	180	94	141	87	89	96	82	75	103	160	118	104	88	147	146	153	95	139	81	135	101	130	96	110	59	140	112	177	53	214	246	249	204	53	112	120	169	87	136	122	55	134	145	207	214	46
LOC100577440	68	53	67	71	73	102	52	67	59	59	72	93	106	82	49	51	56	47	49	40	45	29	26	44	68	43	92	79	83	78	107	9	90	91	129	92	28	71	89	102	70	109	88	32	78	91	96	104	4
LOC100577441	10	7	11	3	3	4	0	5	6	9	8	7	10	16	11	4	13	15	12	11	3	6	4	5	12	2	8	15	11	6	16	3	5	16	12	4	0	6	7	1	3	14	3	2	3	8	14	33	0
LOC100577444	125	161	167	219	70	111	118	79	55	86	48	43	112	106	82	69	346	298	333	304	182	165	153	143	98	114	113	100	100	136	191	34	327	303	393	302	51	104	149	135	65	74	56	40	205	211	147	134	93
LOC100577449	579	532	484	658	555	541	532	507	464	439	426	521	649	653	571	485	451	423	274	264	139	117	40	66	233	16	29	118	487	555	793	191	554	529	652	569	113	360	613	510	447	568	467	201	522	549	528	676	109
LOC100577450	235	216	196	342	240	275	260	228	291	175	287	301	322	316	336	189	230	166	144	114	57	78	33	40	110	7	24	83	340	336	587	91	230	268	335	280	94	182	256	286	232	314	229	85	262	388	311	363	89
LOC100577451	841	784	643	1021	924	920	888	989	1132	793	862	1260	1158	1218	1160	845	662	544	367	399	223	279	138	180	475	57	128	342	1117	1095	1796	355	797	840	1061	870	260	735	900	867	898	1045	1007	431	920	1058	939	1313	195
LOC100577452	1134	1009	1117	1261	1467	1512	1392	1361	1232	1254	1182	1610	1598	1367	1452	1331	1237	1184	929	774	689	890	424	639	1536	191	373	860	1393	1344	1787	415	1064	1038	1167	1144	456	1291	1744	1514	1347	1371	1312	467	1493	1595	1464	1588	204
LOC100577453	18	10	7	6	26	22	30	40	56	37	33	68	36	44	44	22	10	2	10	1	9	17	13	11	40	4	13	10	31	16	11	12	11	5	18	11	8	31	17	23	36	42	67	21	27	26	18	30	2
LOC100577454	666	629	550	826	563	608	675	634	478	400	416	598	745	773	683	485	495	400	315	312	168	165	40	100	238	9	32	137	636	667	998	168	519	610	741	603	133	380	535	468	447	460	342	206	662	608	630	670	159
LOC100577455	1438	1256	1387	1149	940	1080	749	847	740	829	482	750	839	846	747	697	2253	1860	1418	1547	641	990	682	774	876	414	410	283	770	827	807	350	1476	1482	1760	1423	423	857	1097	1214	677	800	658	276	929	828	960	1008	385
LOC100577456	15831	14499	15038	17556	8220	12314	6346	6047	4136	4936	3089	3722	7500	6127	7321	6458	23155	15309	17728	14611	15190	13109	19032	17120	5836	6574	7009	1400	5458	6222	7472	2044	15460	16366	18525	15339	3600	7105	13296	10116	4084	6376	3527	2828	10163	10842	12661	12351	3755
LOC100577464	61	63	48	48	35	37	30	31	7	13	18	29	34	34	26	15	55	88	59	62	70	57	61	97	29	46	38	15	23	22	40	5	109	71	113	103	24	31	87	62	11	33	17	13	46	46	72	36	16
LOC100577466	786	790	676	927	698	822	798	816	767	614	615	846	1019	882	919	774	742	588	375	427	166	188	82	110	308	29	46	181	829	879	1343	301	908	889	959	783	198	658	918	808	606	853	654	292	803	945	957	1206	236
LOC100577472	267	252	208	277	281	353	226	200	219	163	166	190	215	239	220	199	346	310	232	243	249	328	243	263	286	181	199	90	203	204	297	74	204	253	266	237	109	222	312	309	168	278	177	79	252	231	266	314	40
LOC100577474	0	0	0	0	0	0	0	0	0	0	0	0	0	0	0	0	0	0	0	0	0	0	0	0	0	0	0	0	0	0	0	0	0	0	0	0	0	0	0	0	0	0	0	0	0	0	0	0	0
LOC100577476	10	15	10	21	11	23	13	6	10	4	7	15	16	11	8	10	16	8	13	10	13	8	8	6	21	5	8	6	19	21	10	2	22	24	21	25	5	15	14	18	22	6	18	11	24	21	19	6	2
LOC100577481	367	346	262	455	300	268	259	227	219	145	182	278	328	331	289	250	368	216	208	200	142	114	65	81	167	12	44	88	361	286	450	83	414	549	622	439	95	198	332	283	221	257	198	124	319	427	463	455	63
LOC100577487	0	0	0	0	0	0	0	0	0	0	0	0	0	0	0	0	0	0	0	0	0	0	0	0	0	0	0	0	0	0	0	0	0	0	0	0	0	0	0	0	0	0	0	0	0	0	0	0	0
LOC100577488	554	501	444	424	408	408	394	413	533	548	492	620	563	568	558	406	740	531	587	449	241	318	258	242	671	177	300	521	569	658	869	200	627	538	628	506	139	330	487	425	522	681	526	181	382	495	520	681	114
LOC100577489	0	0	1	2	4	4	3	2	5	12	2	6	4	10	3	1	0	0	1	0	1	1	0	1	5	1	3	6	5	3	1	1	1	2	4	3	0	7	4	5	9	12	10	2	6	4	12	4	1
LOC100577491	458	424	295	571	433	435	439	480	536	354	478	556	685	554	580	429	223	196	168	164	100	102	74	67	167	41	81	148	563	486	876	169	388	388	484	439	99	308	443	447	428	542	458	194	439	616	602	728	119
LOC100577492	1473	1561	1456	3218	2571	3368	1509	2206	3683	3074	3303	3960	1783	2499	1699	1520	2471	1755	2681	1829	3662	3952	4438	2771	6812	8952	15599	9547	3107	1804	3608	795	2068	1803	3296	2375	1442	3453	2461	1451	2718	4080	4406	2331	1542	1755	1246	1310	292
LOC100577493	397	398	354	534	417	448	422	401	396	284	384	379	506	392	440	302	506	396	303	326	194	224	152	212	383	65	127	263	394	431	590	108	409	541	558	433	160	328	449	409	351	514	377	185	394	500	482	513	105
LOC100577496	79	32	36	77	33	15	15	9	40	10	15	7	30	27	16	19	13	4	1	20	9	7	6	6	8	5	4	3	6	10	15	0	12	11	23	17	0	7	5	12	1	4	5	0	3	14	8	8	3
LOC100577497	74	82	39	81	66	78	70	73	34	30	42	65	95	111	83	52	20	20	12	22	10	11	8	3	11	1	8	7	64	56	95	13	43	71	76	51	8	42	85	64	38	57	37	27	67	112	122	106	9
LOC100577498	18545	15481	15416	16236	9770	9725	7702	7806	5733	6258	4808	4373	6144	5385	5643	5273	19508	13722	15162	12522	10511	9781	12058	11957	6853	6557	6479	2619	5270	5178	7723	1610	15275	15783	16923	12708	3293	6223	8433	8280	4474	6707	4480	2741	6639	6445	8313	7597	2363
LOC100577499	93	83	70	121	77	114	102	105	76	66	64	109	140	147	113	103	51	42	28	17	18	19	8	9	17	3	0	17	112	101	145	38	77	102	105	98	24	64	122	75	78	92	65	23	103	130	130	132	17
LOC100577501	1338	1418	1513	1544	1575	1565	1460	1325	1141	1120	938	1129	1531	1412	1397	1169	1823	1278	1430	1253	1195	1266	602	1061	1500	198	243	438	1210	1117	1268	424	1170	1215	1493	1282	507	1211	1580	1539	1157	1186	999	429	1216	1364	1291	1370	305
LOC100577504	14665	13063	12977	11308	11929	14394	10462	11201	8538	10350	6925	8740	10283	8729	8343	9399	22053	15128	18825	14736	17245	18046	28004	24288	17973	22887	21754	6384	8369	8424	8019	2941	13405	14027	13421	11924	5293	10798	13123	12996	7289	11263	8962	3802	10733	10033	13157	13126	2246
LOC100577506	454	457	299	614	334	374	379	363	410	225	310	506	629	536	551	425	327	230	137	198	102	80	26	51	99	3	18	41	501	511	750	135	425	579	651	560	83	282	399	374	306	356	362	159	502	649	602	756	102
LOC100577507	37	28	19	16	22	20	50	19	21	11	19	34	30	27	33	17	45	23	23	21	13	15	13	7	15	9	13	7	38	27	30	6	44	48	46	62	21	22	9	48	24	20	30	15	48	59	33	30	12
LOC100577510	1	2	0	4	5	2	4	1	6	8	0	2	0	2	6	4	6	0	2	0	0	2	2	0	0	1	4	2	2	3	3	0	3	0	3	0	1	1	0	2	10	2	4	1	0	2	1	4	1
LOC100577513	208	230	152	237	204	288	198	186	317	277	273	268	284	301	271	234	230	172	244	209	197	233	324	183	319	293	477	249	226	178	415	91	168	241	218	178	80	148	204	236	207	232	205	84	198	172	215	271	46
LOC100577515	131	91	95	103	119	120	91	114	149	124	82	170	109	138	115	105	148	86	129	97	143	159	215	201	239	183	162	76	155	87	170	43	74	67	103	100	63	103	111	124	134	122	177	90	95	99	118	141	31
LOC100577516	21	22	16	26	20	17	22	18	16	19	9	25	33	28	30	21	31	15	25	17	8	9	1	8	20	7	25	13	27	23	40	4	14	33	34	27	2	18	31	16	17	19	13	9	29	22	25	31	2
LOC100577517	1977	2107	2170	1986	1497	1960	1308	1246	717	822	694	678	1071	945	1121	849	3233	2556	2222	2511	2240	1904	1863	2021	1248	1039	948	647	1035	1199	1638	308	2909	2525	2977	2678	839	1383	2165	2084	677	1183	736	461	1472	1505	1663	1564	542
LOC100577519	340	329	327	429	281	317	248	207	331	195	288	353	376	395	357	261	352	264	230	182	162	127	58	103	227	43	57	164	341	401	588	79	370	425	558	411	90	241	373	277	327	360	293	139	387	519	429	474	91
LOC100577520	695	689	584	944	657	654	712	668	594	506	653	735	905	810	821	618	673	524	451	409	186	211	66	103	370	27	84	248	723	730	1058	258	680	780	876	794	166	473	677	694	639	729	609	270	651	818	662	846	198
LOC100577521	231	167	168	200	166	145	178	177	199	114	144	167	204	191	206	153	71	89	55	43	48	52	14	27	56	8	6	14	191	144	175	59	211	208	222	199	43	138	204	165	73	111	130	65	81	150	126	154	18
LOC100577522	1097	1036	1365	1383	666	677	612	540	476	448	468	496	578	582	585	523	1073	728	839	860	960	801	816	785	495	529	571	240	559	518	764	171	1236	1369	1299	1375	347	616	709	944	398	508	396	305	648	561	742	748	368
LOC100577525	1085	1020	1096	1244	1101	1032	1083	953	907	826	817	992	1190	1089	1188	988	1244	967	950	781	556	608	326	425	890	156	195	510	996	958	1245	335	1032	1002	1091	954	356	793	1163	1087	782	887	702	372	949	944	970	1218	229
LOC100577527	41864	52884	36267	89221	68239	82678	64882	72169	179221	99214	128158	176521	63623	90929	81545	58772	42116	27363	63043	34396	56213	61509	87395	42595	182562	93245	183742	127811	65623	48676	120373	42253	36437	33300	64263	46211	31965	59851	57661	76427	110606	111573	101930	81494	40975	43522	34657	55464	20454
LOC100577530	6201	5434	5956	4572	5037	5523	4046	4666	4182	4452	3170	4408	5116	4357	4199	5394	7028	4655	5159	4649	5533	5691	7866	5872	5577	4629	3780	1645	3498	3211	3416	1306	5291	4492	5422	5823	2141	4229	4750	5278	3585	4641	4061	1469	4733	4575	5059	5369	1083
LOC100577533	235	206	215	302	196	228	177	219	213	146	224	276	248	193	266	218	229	182	152	150	54	76	10	35	107	17	17	32	235	255	376	68	183	202	289	268	57	130	199	186	151	181	180	86	229	227	223	269	48
LOC100577537	366	369	280	348	198	221	172	207	217	119	150	250	392	244	253	234	310	279	172	262	355	215	387	253	248	132	227	88	183	113	259	67	388	217	335	302	73	109	221	158	144	83	105	60	202	238	208	197	107
LOC100577538	15	11	10	13	10	16	10	7	10	8	6	21	22	10	16	8	10	11	9	10	10	12	15	5	9	6	11	0	9	5	19	0	12	10	21	5	4	6	13	10	8	19	22	6	15	12	21	22	8
LOC100577539	600	608	471	662	478	586	430	491	599	450	534	609	732	676	723	510	581	428	383	372	160	248	163	177	424	84	145	297	638	619	864	168	639	646	669	651	115	355	447	454	541	583	580	214	545	672	652	751	117
LOC100577541	16	33	11	19	501	84	253	282	471	427	224	455	597	237	202	126	17	5	13	11	78	74	45	46	146	32	82	209	206	238	83	23	29	41	75	48	86	298	129	329	521	704	612	95	460	340	578	273	5
LOC100577542	120	131	170	158	77	100	98	89	40	46	33	43	124	55	73	64	161	109	122	108	159	115	142	134	80	123	90	48	76	54	183	21	214	176	149	194	54	89	136	133	40	63	42	26	108	105	135	111	68
LOC100577543	532	414	403	427	369	365	396	440	423	419	284	478	463	426	336	335	363	252	302	252	332	395	425	338	359	289	273	176	382	283	339	116	364	423	350	338	99	270	317	389	303	422	317	119	354	398	405	496	74
LOC100577544	91	104	101	109	57	83	55	41	27	25	22	24	66	33	40	37	115	119	135	132	122	106	149	131	73	83	65	27	38	65	50	14	186	224	227	217	36	57	116	115	30	57	22	26	98	79	140	81	17
LOC100577546	475	432	451	581	448	466	450	432	428	348	431	554	663	511	509	413	593	414	464	382	210	261	131	188	508	70	125	276	524	608	842	149	474	597	580	513	151	416	567	474	473	504	429	229	550	642	603	668	87
LOC100577548	298	329	217	189	339	303	292	326	270	351	182	259	323	245	232	244	540	452	357	389	593	637	804	802	459	763	820	250	327	354	405	87	363	440	401	261	129	325	523	329	251	367	274	120	451	448	523	347	58
LOC100577551	749	816	661	860	772	828	846	729	574	624	556	574	878	759	736	526	741	572	498	497	280	457	401	315	672	105	255	353	661	697	833	222	906	1101	1102	989	240	719	896	851	655	895	687	279	815	1015	1001	1127	157
LOC100577552	1845	1771	1590	1924	1448	1433	1186	1236	981	874	799	1116	1233	1316	1230	931	2182	1553	1550	1487	1539	1427	1697	1388	1519	1105	1086	639	1479	1291	1380	428	1849	2238	2748	2410	503	1180	1635	1634	1156	1493	1142	658	1445	1770	1936	1755	618
LOC100577553	158	116	94	158	112	146	95	105	118	100	121	129	178	151	118	97	167	102	81	87	75	51	31	60	91	16	40	44	150	142	248	46	187	178	255	228	42	96	143	172	105	120	109	52	164	228	180	258	42
LOC100577559	1	3	2	0	1	3	0	2	2	1	2	0	6	6	1	1	2	1	2	4	11	5	4	0	1	21	11	4	20	2	37	1	2	0	2	2	0	2	6	1	7	1	2	2	2	2	1	7	0
LOC100577561	146	145	122	166	130	182	138	162	148	87	119	140	218	154	159	99	141	125	113	82	45	61	36	35	106	12	9	65	148	180	182	57	158	115	166	112	39	125	136	118	131	115	122	29	113	143	125	168	27
LOC100577562	18	17	14	16	12	13	14	17	13	14	6	5	21	20	9	8	20	9	23	21	24	15	25	31	17	19	8	4	22	20	13	2	12	30	10	16	4	4	11	10	8	8	7	3	19	15	11	12	5
LOC100577565	3	2	4	1	1	1	2	0	0	1	1	1	3	6	2	2	6	4	2	0	4	2	5	5	4	1	2	2	1	4	4	0	3	1	2	2	0	3	12	0	2	5	4	0	9	1	2	11	0
LOC100577569	57	45	57	87	35	61	33	32	24	22	28	32	41	33	30	19	80	90	69	65	93	58	105	92	35	129	75	27	28	26	51	5	138	108	128	109	16	54	43	31	21	33	33	17	38	58	52	26	13
LOC100577571	188	210	159	163	387	317	376	341	535	318	372	493	436	437	367	279	114	76	107	79	128	133	209	143	292	151	280	200	339	271	299	71	203	172	290	185	137	305	293	308	300	368	417	134	277	310	343	494	32
LOC100577573	17	18	14	29	7	6	8	11	14	14	7	20	28	18	10	10	39	28	21	23	19	9	25	17	19	15	32	31	23	24	25	5	36	52	47	37	4	20	38	26	17	12	26	7	15	28	30	26	4
LOC100577574	1288	1174	1104	1617	1307	1207	1094	915	1327	1093	1217	1382	1434	1328	1264	1084	1278	985	1109	883	737	878	564	770	1559	488	621	884	1227	1155	1757	450	1024	1004	1394	983	405	973	1123	1226	1293	1466	1240	501	1135	1206	1219	1399	178
LOC100577575	527	508	313	661	481	515	449	449	556	370	568	725	725	779	618	493	374	312	200	226	130	137	89	71	268	26	91	204	719	667	1141	200	488	609	635	598	97	353	539	456	554	591	524	179	527	787	661	735	116
LOC100577576	1252	1053	940	1122	1150	1486	858	822	771	1036	570	545	965	998	1089	741	866	504	975	666	464	572	953	1058	680	580	459	333	743	593	603	225	1063	1125	1040	845	313	899	826	720	629	1018	689	269	777	793	777	1407	184
LOC100577577	1	0	0	2	0	0	0	1	0	0	2	2	0	0	2	0	0	0	0	0	1	0	0	0	1	0	1	0	0	0	2	1	0	0	0	0	0	1	0	1	0	0	0	0	0	0	0	0	0
LOC100577578	10408	9634	9725	8936	9223	9959	8557	8335	7632	7528	5786	7658	8221	8181	7834	7483	12110	9076	9039	7323	7509	8079	8596	7833	9328	4134	4079	3205	6769	7034	7308	2553	11100	9308	11448	9651	3677	7697	9626	10553	6590	8837	7036	3254	8138	7544	8596	9393	2320
LOC100577579	363	317	300	447	278	302	262	273	315	235	382	435	480	415	391	290	339	247	246	245	202	172	142	128	393	115	205	336	391	432	757	62	357	391	447	380	85	225	315	270	337	416	320	166	351	443	383	495	91
LOC100577580	282	278	254	348	319	336	304	348	244	213	228	294	330	348	320	261	333	215	174	176	103	141	34	87	177	6	32	98	377	321	501	97	317	343	419	321	68	252	322	283	279	309	272	104	306	390	399	447	69
LOC100577582	1211	1206	1000	1518	1173	1362	1310	1205	1364	1010	1371	1605	1713	1550	1464	1072	1384	999	1061	986	654	771	521	728	1414	251	370	944	1398	1488	2400	408	1165	1321	1463	1198	388	1014	1386	1333	1315	1506	1343	510	1384	1577	1529	1839	239
LOC100577584	20	13	7	16	13	15	6	14	1	2	4	5	5	4	3	2	15	17	10	9	22	16	13	9	9	5	29	4	12	12	6	0	30	19	35	22	2	9	11	1	2	8	5	6	10	10	7	8	4
LOC100577585	2	4	7	0	1	7	3	7	11	6	4	14	4	5	6	3	0	3	1	5	4	0	7	1	6	6	6	6	9	5	17	1	0	3	4	2	1	6	3	2	3	5	7	0	8	0	4	2	0
LOC100577587	4964	4101	3499	5318	3589	3779	3690	3412	2931	2492	2298	2952	3973	3924	3466	2792	3595	2397	2947	2371	2868	2581	1857	2214	2993	605	1022	1241	4275	3584	4421	970	4106	5293	5194	4285	1356	3230	4583	4083	3019	3626	3021	1504	4136	4788	5140	5934	891
LOC100577590	0	0	0	0	0	0	0	0	0	0	0	0	0	0	0	0	0	0	2	1	0	0	0	0	0	0	0	3	0	1	4	0	0	1	0	0	0	0	0	0	0	0	0	0	0	0	0	0	0
LOC100577594	492	467	405	588	514	601	436	393	604	517	672	760	741	673	625	459	545	394	441	389	312	328	368	310	688	285	501	640	639	549	1019	200	500	581	624	530	150	336	528	463	583	586	614	207	506	686	595	670	127
LOC100577596	3	2	0	1	3	6	4	3	4	3	4	5	5	10	0	1	0	1	0	0	0	4	0	0	0	2	0	2	0	0	1	0	1	1	0	2	2	0	4	2	4	0	7	1	2	1	0	3	0
LOC100577598	112	138	100	61	105	73	73	86	104	73	36	74	73	114	102	49	109	66	99	77	65	55	93	116	99	72	62	37	139	80	112	60	110	111	212	64	19	33	50	48	61	95	49	25	62	87	85	67	16
LOC100577600	305	326	319	374	160	229	146	124	105	115	87	93	121	132	124	118	226	229	190	198	214	155	182	150	115	91	71	36	105	140	116	40	268	318	372	315	88	160	216	215	95	112	100	61	189	163	161	198	67
LOC100577602	740	646	614	913	664	746	687	648	591	395	510	578	848	738	763	570	715	581	521	458	338	325	119	240	459	66	151	214	715	792	900	202	757	763	856	841	243	638	998	790	581	720	514	254	808	941	788	907	166
LOC100577603	21294	19380	18457	15182	15414	17890	13171	13619	11119	14003	6489	12165	13625	12288	11607	13495	29775	20594	21422	20340	23368	25178	38162	35452	16801	24678	15682	4926	9385	8101	8603	4057	22590	20447	20004	20618	7217	12698	16273	17582	11148	16197	10702	5308	17819	15210	16571	15869	5025
LOC100577605	0	1	0	2	0	0	4	1	0	0	0	1	0	1	0	0	0	0	1	1	2	0	1	0	0	0	0	0	0	1	0	1	0	0	1	0	0	1	0	0	0	1	0	0	1	0	2	1	0
LOC100577606	314	273	241	377	270	274	284	309	267	212	256	282	354	357	283	281	288	288	156	136	65	72	32	30	146	3	23	101	259	320	513	97	329	331	397	332	63	206	338	316	204	330	227	113	320	316	344	437	63
LOC100577607	2299	1969	1661	1689	2351	2298	2022	1887	2747	2277	2377	3181	3732	3428	3554	2115	2715	2174	1921	1816	874	1161	673	831	2437	435	775	2043	3856	3131	5485	954	2336	2116	2538	2095	562	1770	2430	2130	2946	3300	3062	707	2715	3578	3209	4212	312
LOC100577610	1645	1515	1215	1989	1228	1361	1188	1177	1338	1054	1337	1559	2002	1808	1727	1255	1250	903	784	754	434	512	315	352	834	160	306	588	1653	1645	2425	488	1350	1474	1797	1574	325	913	1337	1278	1111	1336	1197	560	1425	1815	1718	1845	372
LOC100577614	124	110	103	77	334	241	311	309	355	462	353	399	388	356	225	214	111	79	127	63	106	175	196	136	470	207	430	380	133	191	168	56	126	88	98	97	106	302	137	396	643	1134	551	72	212	161	273	186	30
LOC100577620	337	290	206	311	243	337	303	259	282	244	218	290	311	301	269	232	380	364	282	276	274	327	451	361	367	244	333	193	370	231	381	83	403	410	367	412	127	288	328	324	258	307	272	115	320	374	448	422	60
LOC100577623	2912	2471	2056	3189	1580	1610	1567	1446	1431	896	1238	1534	2626	1986	1892	1433	2570	1559	1710	1500	1345	1127	605	1052	1120	136	343	735	2516	2170	3393	431	3153	3821	4419	3762	549	1454	1988	1757	1180	1641	1593	819	2299	3292	3526	3609	581
LOC100577629	309	322	190	285	175	275	200	217	398	169	272	414	417	414	395	286	113	75	89	86	73	74	34	71	128	28	61	136	344	288	501	114	224	337	300	246	41	183	206	231	254	255	292	110	202	362	368	445	43
LOC100577632	2620	2544	2925	2513	1759	1831	1473	1230	641	881	666	500	994	797	856	860	3338	2479	2698	2261	2853	2171	2699	2433	1306	882	1361	433	823	1135	1173	337	3300	3325	3875	3277	935	1316	2134	2125	589	813	490	482	1599	1447	1614	1265	709
LOC100577634	0	0	0	1	0	0	0	0	0	0	0	0	0	1	0	0	1	0	0	0	0	0	0	0	0	0	0	0	0	0	0	0	0	1	3	0	0	0	0	0	0	0	0	0	0	0	1	3	2
LOC100577635	253	250	336	189	272	313	302	259	164	233	155	165	213	238	169	144	609	518	303	340	382	516	484	461	292	322	163	83	210	178	166	59	316	265	277	298	127	240	376	444	142	220	190	70	254	223	244	251	47
LOC100577636	869	889	812	728	631	746	586	571	541	557	328	548	713	596	405	571	1333	1057	1223	1089	1263	1033	1181	1361	940	870	787	263	834	680	679	243	1116	997	1238	1011	368	659	823	932	582	716	571	225	774	766	1145	882	163
LOC100577638	9601	7770	8635	7777	9801	10695	9440	10386	8978	9181	6463	7724	8616	8572	7059	8662	10752	8379	8803	7055	6359	8355	5938	7595	12282	4116	4173	4664	7373	6969	6692	2502	8064	8189	8037	6646	3528	8972	8337	9447	6485	8994	9275	3300	6944	6456	8647	9930	1578
LOC100577640	67	51	61	76	59	52	44	43	38	34	36	36	70	68	69	58	74	59	30	28	22	13	10	19	23	9	3	12	65	59	96	17	81	103	96	98	7	28	65	44	24	36	47	19	53	77	94	89	17
LOC100577641	8469	7664	7092	11062	7703	8827	7216	6762	11258	8864	10235	12766	10562	10347	9910	6937	6844	4851	6658	5186	3527	4577	4667	3801	9997	4679	8247	7560	9291	9206	14264	3221	6143	6562	8940	5912	2038	5898	6632	7183	9811	10499	10271	3620	7329	8141	8196	9788	1503
LOC100577644	334	298	247	407	318	343	294	328	361	213	325	403	515	481	385	382	258	243	118	153	74	55	15	26	92	11	29	47	411	455	692	113	308	313	429	372	83	219	308	346	240	311	238	112	418	485	405	540	70
LOC100577646	47	40	37	79	45	34	40	25	23	18	27	19	34	37	42	34	41	28	27	27	40	24	32	26	16	9	23	10	27	34	46	7	65	57	66	78	19	42	43	39	31	23	27	12	38	62	66	87	20
LOC100577648	553	505	422	694	596	618	557	689	672	470	572	775	880	796	755	478	511	405	281	291	141	162	68	97	288	22	44	191	862	809	1389	197	439	550	659	554	198	461	577	549	497	696	494	232	704	939	837	945	109
LOC100577649	719	621	534	841	760	811	894	746	614	556	515	679	1016	870	867	713	568	458	260	277	226	230	68	131	301	11	31	162	735	776	1008	233	665	657	893	740	214	679	958	849	579	733	580	265	821	949	904	1061	151
LOC100577651	651	570	559	920	535	571	575	573	554	427	574	662	774	691	667	559	727	534	443	376	211	184	102	160	370	67	107	246	640	684	1139	233	636	636	720	722	153	442	630	555	510	618	507	226	596	714	556	832	180
LOC100577654	3	2	0	0	1	2	0	0	1	0	0	0	1	2	2	6	2	0	0	2	0	0	1	0	0	0	0	1	2	1	1	1	1	2	0	0	1	0	6	0	0	1	2	0	0	3	0	0	0
LOC100577655	5	1	4	4	0	5	3	3	0	7	5	3	6	2	4	1	4	1	3	5	1	6	7	2	2	0	1	0	2	1	1	1	2	5	5	3	0	1	1	1	3	8	4	0	1	3	2	3	1
LOC100577656	249	274	255	201	147	199	128	149	152	119	108	85	178	132	119	116	376	254	282	290	260	231	297	236	210	171	157	84	192	164	178	57	322	291	353	296	80	181	226	236	133	181	133	65	198	210	264	243	60
LOC100577661	459	421	338	561	523	511	523	482	604	457	634	725	762	709	675	554	370	305	269	206	184	199	111	150	420	48	156	391	729	645	1264	190	433	456	574	486	135	375	460	418	530	590	531	222	598	813	652	822	98
LOC100577667	1278	1009	668	867	692	723	570	529	596	467	487	615	1043	846	840	704	884	703	666	553	849	780	902	916	725	642	646	334	894	910	1189	198	1415	1439	2258	1768	287	748	886	887	659	839	713	441	1128	1667	1768	1431	297
LOC100577669	3047	3156	3153	4705	2488	2639	1949	1948	2111	2171	1416	1936	2106	2049	1796	1662	3568	2490	3614	2732	2835	3128	4039	3996	2141	2714	2553	689	1731	1523	1540	631	2631	2641	2810	2916	902	1725	2207	2362	1695	2139	1657	821	2003	1873	2409	2838	550
LOC100577670	1268	1271	1238	1363	617	783	593	607	552	636	429	569	587	537	589	561	1499	981	1210	1067	1196	1068	1230	1359	795	745	690	263	666	586	751	196	1172	1034	1185	1053	315	637	729	958	461	648	430	288	740	655	703	769	267
LOC100577671	0	0	0	0	1	0	0	0	0	0	0	0	0	0	0	0	0	0	0	0	0	0	0	0	0	0	0	0	0	0	0	0	0	0	0	1	0	1	0	0	0	0	1	0	0	0	0	0	0
LOC100577672	951	893	876	987	825	939	827	766	684	625	585	730	947	963	912	700	1112	801	745	679	453	544	227	309	801	79	150	354	871	936	1091	239	859	923	1087	888	323	751	1004	932	715	912	760	354	904	887	863	996	198
LOC100577673	1479	1371	1107	1911	1253	1347	1388	1433	1691	1177	1385	1804	1805	1988	2020	1452	1028	953	595	637	251	238	111	170	544	32	96	310	1751	1756	2911	599	1534	1590	1988	1809	326	973	1424	1546	1238	1442	1300	638	1493	1837	1536	2194	434
LOC100577675	1033	1098	1154	1006	3668	3540	3912	3679	3118	3974	3419	3780	3367	3564	2652	2645	1305	1022	832	768	1197	1784	881	869	2912	230	661	1134	2455	2388	1939	681	893	1004	1115	922	1252	3363	2638	3542	2534	3470	2284	871	2544	2661	1935	2447	301
LOC100577676	135	110	77	145	95	68	84	67	62	60	61	95	112	94	124	72	90	69	26	28	20	13	8	17	20	2	2	7	104	115	205	30	103	120	146	111	22	62	91	94	47	88	60	31	104	115	109	151	22
LOC100577678	349	204	266	255	429	350	305	121	200	140	154	381	328	260	139	213	35	25	16	24	5	18	5	7	23	1	5	11	116	30	175	6	46	28	30	21	14	32	49	48	23	22	30	11	19	35	21	26	8
LOC100577679	160	127	130	240	175	164	148	134	133	121	154	162	187	211	195	128	152	124	84	82	43	48	10	33	92	2	7	37	189	176	251	36	127	176	192	193	31	109	144	129	110	124	114	55	148	207	172	217	47
LOC100577680	14	11	3	12	0	3	5	3	3	6	2	4	5	0	3	1	11	3	2	3	3	2	5	4	2	10	13	2	4	0	5	3	4	4	9	3	3	2	2	0	4	2	1	0	1	3	1	1	1
LOC100577681	223	207	194	272	237	240	237	208	258	158	193	236	325	306	307	183	223	147	170	154	86	75	36	48	118	14	23	43	293	290	334	65	217	258	255	236	67	175	215	228	226	192	190	92	235	288	232	309	56
LOC100577682	1472	1377	1122	1514	969	1170	963	1093	961	759	689	1001	1274	1230	1136	912	1284	996	1141	866	707	634	551	729	816	254	345	417	1097	1056	1183	363	1575	1677	1691	1762	371	850	1088	1058	771	964	928	453	1165	1149	1403	1815	482
LOC100577683	36	61	32	53	27	53	15	34	41	30	58	58	40	79	54	45	29	23	18	23	8	15	8	5	11	9	15	11	68	39	81	14	45	52	70	47	8	21	48	59	27	53	43	20	42	47	43	104	13
LOC100577687	1197	1103	1093	1284	1185	1384	1172	1208	1309	1149	971	1384	1522	1414	1325	1171	1400	988	1095	930	932	1003	967	942	1582	691	915	712	1416	1139	1407	499	1088	1233	1525	1250	446	974	1205	1202	1091	1370	1316	557	1173	1385	1418	1638	291
LOC100577689	411	446	366	599	397	418	379	348	329	293	340	403	447	378	427	353	429	347	292	241	111	106	36	84	224	24	34	94	375	426	620	125	461	499	575	505	112	277	495	388	303	356	292	121	388	432	425	467	85
LOC100577690	136	125	106	197	118	108	149	146	129	95	150	150	186	172	175	130	136	126	61	79	37	26	11	25	52	4	5	31	133	160	260	45	145	160	183	173	40	110	151	124	115	156	100	64	133	214	166	203	47
LOC100577692	3126	3174	2992	2180	2719	3053	2332	2506	1779	2329	1305	2051	1833	1844	1587	1770	4344	3889	3470	3089	4294	4368	5851	5421	3359	4497	2985	910	1427	1778	1503	686	2734	2888	3222	2633	1235	2468	3030	3361	1704	2477	1677	801	2350	1892	2351	2327	635
LOC100577693	4154	3713	3741	6323	5040	6096	5241	5750	5444	3452	4638	6664	6278	6493	6895	5169	2832	2250	1775	1376	1314	1144	368	782	2057	122	311	629	6436	5068	6376	1840	4939	4549	5734	5871	1493	4574	4919	5560	4845	5155	4806	3038	4979	7083	6452	8728	1175
LOC100577694	137	85	131	81	79	83	52	58	75	89	26	84	114	100	104	85	115	65	72	52	59	60	84	59	58	77	68	25	144	96	146	52	114	66	111	101	27	52	65	68	62	65	62	24	74	71	89	104	13
LOC100577695	26	15	13	49	15	21	15	20	9	12	10	29	31	39	27	19	13	13	18	26	21	19	26	19	21	15	30	22	18	16	28	2	20	30	33	31	2	25	29	35	14	21	16	7	25	30	34	51	8
LOC100577696	3	2	0	1	1	3	2	1	5	1	1	0	1	1	4	0	3	1	1	7	2	0	7	7	1	7	2	2	4	0	10	1	4	3	4	3	0	2	4	3	2	3	1	0	1	1	1	0	0
LOC100577697	3556	3496	4198	4142	2712	3149	2114	2138	1710	1980	1200	1529	1766	2118	1663	1680	4517	3297	4498	3527	4436	4000	4848	4436	2914	3473	2667	849	1959	1809	1803	626	3074	3169	3987	3251	1129	2217	2761	3063	1487	2033	1470	826	2325	1901	2201	2286	883
LOC100577698	2	4	5	9	5	2	0	4	2	1	2	3	3	5	5	3	4	0	1	1	10	3	0	3	2	2	2	2	0	0	0	1	0	0	1	3	3	1	0	0	2	3	0	0	1	4	2	2	1
LOC100577699	2207	1989	1639	2564	1992	2434	1974	2535	3025	2100	3111	3096	3101	3098	2909	2760	1180	1238	656	777	382	422	267	241	953	147	284	795	2807	3099	4885	818	1948	1884	2475	2474	517	1594	2034	2142	1883	2346	2342	851	2428	3180	3018	3741	358
LOC100577702	428	364	281	448	290	354	307	312	416	334	426	482	530	516	499	365	204	169	142	166	72	83	80	70	181	49	104	183	550	436	726	156	315	410	448	425	79	222	293	316	340	325	323	121	303	489	434	532	90
LOC100577704	216	226	209	251	170	235	157	164	118	114	140	115	211	143	174	133	310	274	307	209	299	258	328	382	248	202	238	122	145	147	227	25	306	308	276	270	99	175	195	191	81	185	123	63	227	212	212	189	57
LOC100577707	2619	2509	1896	2835	2138	2345	2254	2337	2105	1648	1618	2201	3007	2754	2640	2092	1830	1313	1207	1117	847	934	744	697	1089	197	688	841	2720	2113	3039	756	2451	3133	3538	2879	653	1665	2241	2246	1867	2122	2142	1015	2273	3079	3107	3393	664
LOC100577711	65	37	35	70	58	78	54	58	48	36	30	55	63	61	51	39	54	29	26	36	23	22	10	22	31	3	4	18	60	63	64	18	35	51	47	44	21	63	73	77	47	52	60	30	67	72	70	90	17
LOC100577712	1120	1239	849	1912	1844	1130	1327	1287	1551	977	1257	1527	3308	1454	1503	972	1320	1026	471	832	693	563	279	227	486	43	162	359	913	1222	1813	485	1440	1168	1870	2288	680	1239	1941	1927	1293	1535	1201	630	1842	1820	1575	2187	379
LOC100577715	0	0	0	2	1	0	0	0	0	0	0	0	2	0	0	0	1	0	0	0	2	0	0	0	0	0	0	2	0	2	0	1	0	1	0	2	0	0	0	4	0	0	0	1	0	0	0	0	0
LOC100577717	692	647	627	665	709	704	789	737	705	495	547	835	900	938	818	555	893	633	691	539	547	664	640	538	789	352	612	498	858	758	1015	230	757	828	895	908	271	653	863	806	578	735	620	285	776	909	1014	1018	113
LOC100577719	567	520	485	1155	497	341	312	293	232	197	231	242	310	265	228	185	706	390	1089	624	423	444	537	682	626	256	342	192	313	277	372	117	440	588	553	535	162	306	305	269	159	288	259	112	280	328	266	260	72
LOC100577721	82	51	75	74	74	59	36	14	26	13	32	59	77	45	18	26	6	4	1	4	4	2	3	2	3	1	2	0	14	5	13	0	6	2	7	4	1	4	3	0	2	4	1	1	1	4	6	6	1
LOC100577722	80	59	64	102	53	60	53	50	45	52	40	69	99	65	69	50	38	29	15	24	5	8	7	1	17	0	1	5	57	55	103	19	46	61	54	71	16	30	53	53	32	40	37	18	39	88	54	74	13
LOC100577723	0	0	0	0	0	0	0	0	0	0	0	0	0	0	0	0	0	0	0	0	0	0	0	0	0	0	0	0	0	0	0	0	0	0	0	0	0	0	0	0	0	0	0	0	0	0	0	0	0
LOC100577724	0	0	0	0	0	0	0	0	0	0	0	0	0	0	0	0	0	0	0	0	0	0	0	0	0	0	0	0	0	0	0	0	0	0	0	0	0	0	0	0	0	0	0	0	0	0	0	0	0
LOC100577725	9372	9059	7146	14079	12841	13935	11234	15547	23871	14222	21265	22422	16467	17360	15161	13295	5740	4550	4465	4632	5538	4885	6812	4405	16966	7179	12283	14828	14914	14746	29560	4346	6225	5362	7888	8378	3525	9080	8762	11374	13970	10772	15906	5588	11291	15577	11048	17137	2700
LOC100577727	151	146	114	251	145	208	147	136	264	162	246	301	260	279	255	189	124	114	98	123	79	97	81	87	254	70	107	156	211	198	336	65	151	209	168	170	60	126	159	180	237	208	237	95	178	249	221	238	27
LOC100577731	0	0	0	0	0	0	0	0	0	0	0	0	0	0	0	0	0	0	0	0	0	0	0	0	0	0	0	0	0	0	0	0	0	0	0	0	0	0	0	0	0	0	0	0	0	0	0	0	0
LOC100577735	1289	1179	825	1391	1063	1051	999	964	984	710	776	1191	1598	1430	1375	1018	669	514	529	398	486	383	368	319	472	94	245	385	1328	1126	1572	320	1176	1508	1720	1497	251	802	1152	1070	981	1201	954	482	1159	1610	1606	1679	295
LOC100577737	4	1	5	8	2	4	5	3	4	1	4	8	5	7	5	4	8	4	1	3	4	5	2	0	10	2	2	2	5	7	3	4	4	5	6	4	0	3	4	6	4	3	7	1	4	3	5	10	2
LOC100577739	3487	3185	3447	3972	3407	3581	3708	3166	2249	2090	1618	1919	3038	3104	2746	2573	3065	2689	2022	1685	2696	1696	1056	1215	1970	112	200	473	2554	2714	2649	940	3459	3191	3444	3049	1168	3005	4102	4237	2193	2830	1862	1006	3199	2922	3064	3652	867
LOC100577742	1041	922	953	1026	869	986	915	852	813	655	662	786	1023	1016	1037	753	1124	878	854	711	524	651	341	421	1045	161	224	564	891	836	1168	307	868	866	982	849	336	806	986	1018	780	994	743	313	815	896	819	1029	229
LOC100577743	195	142	184	175	159	175	101	41	32	38	61	143	176	109	54	77	17	4	8	12	18	13	18	18	25	16	25	9	37	16	47	4	14	13	16	11	2	1	15	4	8	10	8	3	8	14	23	19	6
LOC100577744	2	1	1	0	0	4	0	1	0	1	1	1	2	2	0	0	0	1	0	1	0	1	0	0	3	1	2	1	0	1	4	0	1	0	1	1	0	1	0	1	0	1	2	0	2	0	0	0	0
LOC100577746	1949	1762	1636	1877	1742	1751	1595	1688	1685	1510	1317	1776	1952	1931	1885	1670	2147	1708	1688	1391	931	1157	772	963	1876	434	634	949	1812	1804	2147	598	1875	1840	2195	1700	534	1350	1675	1715	1597	1938	1763	673	1721	1883	1856	2273	328
LOC100577748	487	450	401	577	437	408	274	325	391	368	324	413	487	461	383	317	416	338	400	355	333	287	392	308	626	401	552	281	480	454	722	126	547	577	710	611	208	379	539	484	519	494	501	153	471	583	559	630	91
LOC100577749	3	4	4	8	3	10	1	3	4	5	2	2	5	3	2	3	4	1	3	10	8	8	5	2	7	7	14	0	2	6	7	3	1	6	4	10	3	2	7	1	3	2	0	0	3	5	3	6	0
LOC100577751	35	27	26	26	24	34	17	12	19	28	11	14	26	30	17	31	40	21	23	24	29	53	48	33	31	22	31	8	17	13	15	4	27	23	44	33	14	21	32	44	17	36	24	14	26	22	26	38	8
LOC100577752	183	189	190	214	138	135	158	96	75	84	85	95	123	115	96	95	230	197	191	207	144	143	115	152	117	101	74	73	103	120	137	27	138	143	143	141	64	95	157	163	62	92	65	48	107	97	114	118	35
LOC100577753	1305	1276	1137	1789	1122	1144	866	815	1017	792	993	1176	1489	1321	1225	901	1316	866	1004	851	704	709	497	637	1012	338	546	709	1361	1362	2040	389	1421	1651	1846	1640	360	912	1443	1417	1230	1233	1108	570	1552	1835	1680	1802	270
LOC100577754	30	33	22	19	65	56	66	36	62	31	35	55	29	46	37	34	20	22	41	22	49	9	21	42	22	9	6	25	22	23	34	7	14	21	14	9	7	30	44	32	18	57	34	2	15	29	46	51	3
LOC100577755	0	1	1	2	1	1	1	0	0	0	0	2	0	1	0	2	1	1	3	1	2	0	1	0	0	3	1	0	0	1	5	0	2	2	3	0	0	3	3	2	0	0	1	0	0	0	1	1	0
LOC100577756	18	25	28	32	25	30	30	15	25	26	21	30	36	45	46	16	35	44	19	22	8	17	7	10	15	5	9	16	30	23	54	6	28	29	27	25	10	14	30	46	29	29	31	14	22	33	32	41	2
LOC100577758	149	116	136	130	102	129	97	128	104	95	91	112	107	109	107	96	177	160	115	106	83	103	69	65	108	37	60	71	113	155	149	39	136	151	179	132	47	69	116	93	98	116	113	46	110	100	120	157	29
LOC100577759	1002	1148	1373	1248	474	633	376	422	263	286	263	193	445	287	341	304	1442	1279	1225	1173	1201	820	779	673	443	700	871	273	465	491	652	105	1809	1910	2032	1876	229	669	705	876	191	423	293	275	655	573	828	669	497
LOC100577763	2693	2617	2677	3188	2816	2633	2791	2207	1800	1669	1358	1703	2424	2320	2248	1978	2519	1896	1474	1446	1587	992	486	799	1418	131	196	321	2083	2155	2100	691	2513	2688	3183	2591	838	2090	2824	2659	1591	2000	1495	818	2251	2468	2270	2627	675
LOC100577764	6484	5997	5922	7184	7032	7373	6756	6115	8131	6566	6944	8642	8678	8151	8053	6457	6783	4900	5931	4789	4859	5735	5180	4766	11292	4701	6799	6769	7587	6691	9775	2405	5533	5737	6474	5756	2476	6027	6771	7035	7002	8113	7448	2649	6388	6947	6768	8323	1435
LOC100577766	1080	1038	1151	1481	1222	1215	1412	1162	1037	1048	873	1096	1492	1420	1350	1074	1193	832	831	616	555	563	204	303	896	96	122	325	1317	1326	1452	452	894	965	1137	997	336	974	1147	1237	979	1166	835	437	1086	1280	1095	1278	255
LOC100577767	12	18	27	22	10	10	17	7	26	12	17	24	11	15	19	9	38	28	29	45	33	22	18	10	24	3	21	12	55	26	98	8	50	56	76	89	4	15	12	17	30	24	43	17	29	59	35	45	11
LOC100577769	865	897	673	788	1262	1287	1352	1191	935	1171	810	1323	1329	1129	956	1144	1059	1057	1023	750	884	1370	1357	1299	1707	1058	1147	557	1296	1024	1166	413	850	876	610	646	365	1226	1419	1361	935	1427	1025	267	1291	1205	1387	1656	145
LOC100577771	547	510	510	647	441	446	335	373	292	214	271	281	414	329	395	320	994	725	865	749	652	659	577	837	651	354	489	351	383	493	627	132	765	705	914	783	253	488	572	524	232	414	321	211	560	597	643	674	169
LOC100577772	15	10	17	9	6	9	12	11	4	5	4	11	10	13	12	0	14	15	13	22	20	21	19	17	3	15	14	5	7	11	18	0	12	28	31	23	5	6	22	13	7	6	4	3	9	5	21	11	2
LOC100577773	11	11	5	6	63	88	57	106	124	74	100	97	54	103	59	50	4	6	4	2	37	26	27	22	80	70	87	90	136	101	146	13	2	13	14	7	14	29	48	62	115	116	119	39	92	155	103	126	0
LOC100577777	393	263	106	241	343	439	413	426	504	472	360	499	355	808	561	260	84	107	150	93	96	139	142	121	198	179	243	325	331	207	419	76	175	167	149	97	27	167	170	182	376	587	411	54	223	465	378	412	22
LOC100577778	193	219	212	178	187	184	124	121	80	112	53	54	109	84	108	87	216	186	160	152	295	185	270	256	69	88	78	53	106	99	81	28	186	149	121	178	93	163	181	160	60	90	60	38	110	146	135	141	33
LOC100577781	2396	2589	2461	3063	1540	1720	1677	1358	1023	940	1527	1027	2875	1885	2082	1438	2676	1857	2019	1500	1252	1025	1211	1365	1600	207	518	572	1095	1260	1954	286	1991	1966	2197	2111	358	702	1008	1088	479	690	542	265	1062	1185	1487	1421	298
LOC100577782	22	22	23	41	21	27	25	14	16	8	9	21	25	15	33	17	26	8	15	19	7	9	8	8	9	10	12	15	25	26	42	6	38	72	56	52	8	18	35	28	10	28	32	8	28	44	44	14	7
LOC100577783	895	566	526	445	1028	1549	917	940	366	825	263	465	704	850	622	525	780	478	734	477	606	805	1363	1849	524	471	337	105	596	371	194	117	605	701	542	304	245	951	777	689	356	635	344	192	602	623	612	1140	45
LOC100577784	712	585	605	750	673	731	681	705	619	426	488	644	901	792	729	639	718	606	365	418	190	228	87	118	323	24	37	159	732	780	873	236	681	742	933	688	216	542	771	757	537	611	500	246	636	735	770	852	132
LOC100577787	5	3	4	7	1	2	1	1	1	1	3	2	2	3	1	1	12	5	5	14	3	7	2	3	5	0	2	1	2	4	9	0	8	2	13	8	1	4	0	2	0	2	2	0	0	1	3	2	1
LOC100577788	111	100	94	138	46	78	57	61	46	41	34	52	78	47	65	45	125	70	50	92	24	16	8	5	22	9	8	15	42	52	77	17	123	131	154	108	16	44	69	54	36	41	36	21	63	64	61	71	32
LOC100577789	171	160	125	184	95	145	97	116	97	79	74	166	149	157	126	128	135	90	106	98	64	90	93	113	107	57	106	108	130	120	161	21	150	173	194	173	27	106	116	111	102	127	101	60	134	205	211	163	33
LOC100577795	1695	1536	1731	1362	1414	1806	1250	1459	1555	1385	1508	1305	1802	1314	1197	1363	1964	1321	1648	1375	1209	1670	1505	1724	2234	1299	1740	1085	1129	964	1463	397	1452	1785	1808	1595	545	1249	1273	1445	1149	1444	1396	573	1159	1224	1168	1514	476
LOC100577797	38	45	26	34	23	38	21	36	51	22	32	78	66	50	44	38	23	21	9	19	3	12	5	5	16	4	4	9	49	47	68	12	37	48	50	59	6	20	36	23	42	36	22	14	41	46	35	80	5
LOC100577798	1497	1437	1601	1676	983	1207	938	1010	736	734	670	624	1133	880	808	823	2192	2074	1824	1972	1836	1442	1398	1589	1303	1149	1115	487	947	1081	1422	280	2627	2532	2705	2322	566	1171	2003	1712	833	1174	875	417	1526	1398	1697	1599	446
LOC100577801	5436	5332	5591	5908	3483	4400	3273	3716	2568	2669	2119	2282	3954	2751	2854	2444	7572	5607	6070	5476	6544	5713	5930	6323	4253	4206	4273	1543	3101	3086	3733	862	8264	6593	7021	7489	1981	3741	3846	5237	2379	3289	2406	1536	4080	4065	4831	4358	1902
LOC100577803	68	56	53	95	75	65	66	94	111	44	75	88	113	102	103	75	76	48	45	40	26	12	2	12	39	21	18	35	91	102	165	19	88	96	109	98	29	75	103	95	58	98	85	38	83	104	109	119	27
LOC100577805	63	52	42	96	67	53	96	91	83	67	79	88	74	103	99	76	38	27	20	17	10	21	12	9	29	8	5	31	86	88	160	20	56	70	61	82	9	46	61	45	45	49	74	16	63	94	78	88	14
LOC100577809	149	146	101	157	141	96	98	110	145	66	122	134	192	173	137	113	126	94	80	85	48	37	24	31	62	23	15	60	157	148	254	30	167	177	203	190	37	89	148	126	134	149	100	54	147	238	189	230	43
LOC100577810	2175	1962	1865	1596	1485	1579	1187	1036	1357	1259	1024	1132	1276	1151	1294	1105	3000	2114	1915	1971	1483	1749	1526	1492	1386	880	1020	572	1080	1265	1375	391	2079	2053	2529	2264	682	1174	1509	1702	1063	1332	1040	597	1185	1183	1350	1425	495
LOC100577815	146	165	101	180	57	109	46	41	78	50	30	62	97	102	51	92	98	63	89	62	76	53	52	73	54	38	29	25	100	76	99	26	172	211	243	215	19	53	86	99	67	79	61	27	74	91	76	137	21
LOC100577816	770	777	661	924	752	773	658	669	490	441	388	562	812	692	736	546	796	658	473	453	324	287	124	176	418	21	49	140	673	677	732	236	759	813	909	770	214	593	893	793	464	614	496	210	687	774	783	924	154
LOC100577817	4	3	4	3	0	1	1	7	1	1	1	2	7	1	6	1	10	4	2	2	2	1	3	0	3	3	4	2	6	2	4	4	3	3	3	9	0	2	3	5	7	0	1	0	2	2	0	0	0
LOC100577819	163	166	66	1670	473	702	156	393	910	201	476	389	73	205	264	119	34	46	100	49	85	121	65	72	176	35	31	33	23	53	162	73	56	44	74	53	61	43	29	132	34	82	35	99	108	83	38	119	110
LOC100577822	117	109	91	208	63	84	61	67	79	48	69	57	103	71	77	65	84	25	83	51	38	43	44	52	75	77	56	43	75	80	73	11	111	141	144	199	21	49	64	48	47	53	83	36	70	92	109	134	22
LOC100577823	227	245	183	288	164	211	169	131	217	176	205	301	261	246	221	155	191	156	111	106	92	102	47	59	184	34	43	84	234	238	433	69	190	211	259	264	50	99	191	153	150	210	192	74	221	305	254	286	70
LOC100577825	37	17	17	23	14	21	24	16	14	19	17	19	27	32	17	20	24	21	22	20	16	23	6	12	25	6	13	9	25	26	70	6	31	26	38	30	8	20	26	32	13	20	25	10	20	32	23	28	4
LOC100577827	2494	2629	3025	3065	2175	2017	1861	1510	951	1115	1294	662	1943	1077	1175	1097	3677	2837	3435	2765	4244	2938	3368	3543	1986	3439	3425	1117	1185	1309	1885	338	3504	3192	3521	2892	1017	1849	1918	2404	559	1114	763	565	1611	1379	1959	1410	940
LOC100577829	322	246	288	322	239	280	321	261	267	214	235	275	392	328	338	276	288	216	213	145	207	188	130	184	277	73	98	144	282	275	345	101	370	361	437	366	113	263	308	300	230	320	257	106	301	353	387	440	126
LOC100577833	3148	3500	3393	5285	2645	2077	2307	2068	1796	1926	2588	2907	2552	2247	3009	2581	2700	2019	1507	1252	563	691	320	292	1104	182	469	1331	2577	2180	3241	871	1753	2418	4985	2805	353	1147	2000	1806	1315	1794	1125	469	1264	1839	1453	2375	1019
LOC100577836	220	171	163	284	195	143	191	120	188	158	168	219	299	214	214	182	207	153	123	108	47	47	17	24	63	6	23	37	264	218	394	62	233	233	314	217	43	110	221	159	142	209	164	67	211	237	205	267	58
LOC100577839	12	8	3	7	19	14	28	12	40	26	23	35	42	18	35	25	11	2	13	3	9	9	10	14	8	12	18	28	27	18	19	8	32	25	16	19	19	16	23	23	41	72	78	12	20	49	25	47	3
LOC100577840	48	47	68	84	48	75	70	99	45	32	42	60	67	77	62	58	64	61	39	29	10	5	10	5	21	2	0	3	66	69	99	19	72	70	97	78	10	55	56	81	49	53	62	12	87	84	69	75	28
LOC100577841	149	147	145	168	100	93	74	87	80	64	53	81	91	64	72	58	212	138	130	117	52	78	80	94	98	54	83	55	63	61	144	18	111	109	111	108	23	60	74	71	25	51	36	37	65	75	86	71	22
LOC100577844	630	566	520	836	2008	1861	1926	1920	2593	1739	1949	2135	1918	1745	1459	1342	583	492	394	352	616	788	439	511	1548	266	520	1590	1553	1747	1840	349	568	568	743	591	486	1802	1461	1848	2078	2356	2421	661	1656	1813	1674	1941	95
LOC100577845	810	710	571	622	1022	1160	983	1078	1046	821	876	930	1322	1145	1145	855	651	556	467	463	377	594	267	360	715	127	160	456	1049	1069	988	210	764	801	795	720	317	831	1086	1024	833	1049	844	262	905	969	1107	1164	132
LOC100577846	2368	2051	1834	2681	1835	1965	2032	1855	1444	1115	1241	1542	2376	2099	1978	1589	1698	1450	889	803	780	530	265	384	602	66	85	263	2096	2091	2881	546	2304	2704	2753	2494	568	1653	2291	2083	1382	1930	1337	789	2213	2962	2765	2873	510
LOC100577847	565	718	559	692	341	440	322	296	132	306	124	166	308	189	249	228	690	500	532	540	581	380	682	484	299	342	278	113	262	176	284	62	415	589	451	360	96	177	334	238	162	256	175	85	183	129	274	311	67
LOC100577848	152	147	150	289	110	212	128	158	106	89	126	146	262	233	114	44	44	13	24	25	29	13	6	42	6	12	20	5	58	68	17	3	83	52	210	101	16	21	7	19	11	47	37	3	18	82	118	103	10
LOC100577849	16	5	2	2	7	6	7	2	7	4	4	11	24	12	13	5	8	6	3	1	2	1	3	0	9	1	1	6	8	16	12	5	2	7	14	8	1	12	13	16	5	11	10	2	16	18	21	21	2
LOC100577856	1860	1782	1625	1916	2838	3170	3024	2878	4014	3146	3252	3971	4031	3251	3155	2951	1577	1498	1327	1159	1214	1661	1226	1174	3575	843	1293	2441	2628	2760	3336	1008	1498	1709	1829	1772	1101	2699	3004	3145	3669	3924	4158	1418	2899	3269	2969	3535	593
LOC100577863	335	641	562	483	242	297	254	221	239	107	215	204	418	300	306	251	937	485	869	674	749	379	372	577	416	242	253	206	416	385	932	84	1163	1033	872	1227	175	291	294	419	185	251	275	109	499	481	412	541	297
LOC100577870	731	691	701	874	761	763	840	804	923	689	812	978	1048	978	1105	838	708	476	464	350	285	360	209	230	688	122	250	513	995	888	1325	301	651	707	831	746	208	673	759	800	781	920	794	369	801	884	852	990	132
LOC100577872	1164	1006	976	1409	1061	1051	972	891	820	695	760	997	1255	1017	1058	769	934	693	866	680	961	767	704	800	962	361	371	438	986	874	1185	283	947	1157	1237	1108	310	773	1027	1020	862	1067	837	384	986	1198	1085	1264	276
LOC100577875	6618	6679	5822	8037	6107	6458	5159	5454	8839	5912	8216	9496	7784	7571	6815	5455	5866	4431	4850	4425	2785	3210	2879	2615	7281	2010	4130	6091	7109	7489	13495	2383	5180	5692	7820	5640	1871	4611	5589	6346	7159	7290	8038	2943	5502	5910	5980	7689	1209
LOC100577876	738	711	598	1065	564	650	755	755	746	594	791	817	958	899	1045	641	496	427	358	326	134	154	100	104	336	32	79	304	884	840	1280	267	591	717	797	711	138	453	616	636	651	644	671	282	734	963	789	984	154
LOC100577877	459	400	382	446	438	463	430	422	355	357	298	396	480	440	419	396	458	352	323	310	207	237	113	162	286	41	56	156	440	437	492	109	349	403	443	338	141	355	395	393	282	362	332	153	322	361	398	505	89
LOC100577879	1692	1627	1529	1698	1473	1695	1732	1324	1347	1204	986	1425	1235	1295	1140	936	1730	1309	1143	1105	1466	1262	1283	1098	1000	780	829	384	986	889	993	251	1668	1539	1926	1789	612	1251	1880	2061	1064	1323	1343	662	1347	1107	1275	1176	389
LOC100577882	67	92	51	551	145	49	25	24	37	21	53	36	48	40	51	21	56	63	204	105	48	41	39	50	49	28	61	29	26	36	67	17	55	100	91	68	16	28	37	50	22	26	24	17	49	49	45	51	12
LOC100577883	3565	3551	3414	4723	14658	13453	15760	15631	14703	12161	16201	13851	14119	10212	11245	10875	3603	2294	3201	2423	3641	6173	3140	4755	11783	1341	2812	9221	6932	8472	9157	1898	3182	4185	3063	2931	3365	11012	9699	12596	12995	17313	14616	4487	7528	9800	8908	8411	643
LOC100577885	313	340	272	388	318	318	341	321	344	237	311	377	382	380	384	287	289	256	139	169	54	89	25	51	119	9	8	62	331	328	534	101	269	234	361	298	59	187	314	298	200	355	245	132	243	306	337	360	83
LOC100577886	1671	1474	1463	1826	1565	1461	1541	1291	1022	946	804	1021	1491	1602	1491	1153	1539	1297	960	855	951	708	385	410	800	47	82	278	1560	1497	1600	349	1574	1881	2117	1765	482	1194	1796	1660	1004	1383	912	566	1622	1705	1607	1889	293
LOC100577888	0	1	1	2	2	4	3	0	2	0	0	3	2	7	1	3	1	0	0	2	0	6	0	1	2	1	0	1	9	3	17	0	1	0	1	3	0	1	1	1	1	1	0	1	2	1	0	7	0
LOC100577889	3	0	0	0	2	1	0	1	0	0	0	1	0	0	2	0	3	1	1	3	3	1	0	3	0	2	0	4	1	1	2	2	2	1	1	4	0	4	2	0	0	0	1	0	0	3	0	3	0
LOC100577890	162	156	109	151	144	150	132	96	145	101	101	176	198	175	204	118	102	90	94	99	79	86	97	127	80	61	56	57	149	137	242	45	132	156	156	208	47	113	117	153	103	105	156	50	106	157	183	218	28
LOC100577891	26	24	27	23	49	17	23	14	24	4	26	17	33	51	10	32	15	6	18	6	6	20	3	6	12	9	10	11	31	13	52	9	24	24	26	32	5	19	8	16	22	24	25	10	17	10	10	40	14
LOC100577894	747	730	770	926	635	769	788	762	367	431	395	398	789	612	544	500	816	662	341	298	455	354	189	228	368	30	70	158	574	691	1054	220	749	581	783	755	235	569	789	863	368	453	320	210	680	671	588	620	314
LOC100577895	3	2	2	0	2	1	0	0	0	0	1	0	0	0	0	0	0	3	0	3	1	1	2	2	1	0	0	0	0	2	1	0	2	3	0	0	0	4	0	1	0	0	0	0	0	0	1	4	0
LOC100577896	13	16	15	15	12	8	12	22	9	9	9	16	19	14	9	13	10	9	9	5	2	10	1	4	9	3	3	6	6	15	11	3	8	11	20	10	7	11	7	4	9	12	5	4	9	5	10	11	3
LOC100577899	194	201	161	274	154	226	199	183	242	177	258	238	279	322	265	186	155	115	84	119	67	93	44	65	149	8	28	128	261	244	505	96	169	177	217	212	44	104	181	159	177	194	173	48	238	287	255	291	44
LOC100577901	1540	1355	1207	1625	1016	1278	779	794	254	755	195	244	955	873	1080	591	1081	1008	1788	987	247	499	848	999	362	239	203	191	660	510	296	116	1208	1192	926	610	143	544	634	359	251	521	177	84	517	534	592	1370	78
LOC100577903	3178	3055	3202	3422	2938	2926	2933	2837	1832	1706	1448	1824	3136	2874	2535	2280	3815	2933	2145	1867	2076	1573	970	1137	1460	105	191	523	2909	2933	3398	861	3523	3549	4095	3642	1126	2483	3388	3255	1792	2401	1693	917	3171	3632	3673	3747	947
LOC100577905	274	267	234	207	189	137	148	138	83	80	58	100	97	151	123	104	287	207	186	179	214	177	175	193	114	42	32	56	149	126	122	31	278	341	295	321	41	124	138	137	65	82	72	48	122	140	181	195	65
LOC100577908	12	5	11	13	9	5	6	5	4	12	4	2	7	9	14	2	11	5	9	12	2	5	4	9	5	7	9	6	9	7	15	0	9	10	5	7	4	1	9	3	4	2	5	1	8	4	2	4	4
LOC100577909	681	593	506	762	549	563	582	564	596	487	535	684	791	815	753	557	472	386	372	298	151	187	146	141	276	87	186	275	718	714	858	206	659	717	731	709	142	434	550	575	615	684	642	256	547	726	636	892	155
LOC100577912	748	731	671	665	644	642	475	538	475	524	411	503	592	442	464	481	955	881	825	721	872	776	1077	936	767	943	924	398	503	498	648	151	998	977	1029	724	310	645	774	695	385	645	527	196	573	542	767	730	134
LOC100577913	6026	4547	4845	4321	5338	5329	4127	4649	6085	3633	5986	5076	5828	5820	5795	4961	4508	3313	3200	3114	3416	3560	2413	2322	4129	988	2377	3381	7965	6740	11074	1577	6499	6627	7558	7569	2460	4315	5574	6234	4551	5157	6515	3662	6317	7957	7779	9007	1034
LOC100577914	7	11	7	14	12	11	2	6	6	9	8	6	6	7	7	1	23	5	13	10	15	13	22	26	7	15	27	4	13	10	23	3	18	18	22	23	3	9	12	11	13	17	9	4	7	15	8	10	2
LOC100577915	13191	12551	3946	18708	6060	10049	9544	14510	14351	8168	15215	17889	13879	14228	17491	9341	593	652	989	597	946	597	831	417	1429	499	1518	1288	7066	6103	8412	3293	5863	9009	10341	7463	698	4189	4966	6954	9334	6790	8110	5180	5405	7756	7620	10218	1765
LOC100577918	486	496	481	625	556	805	537	712	1019	624	632	872	893	881	970	676	548	374	451	339	384	405	401	378	776	298	377	287	650	677	811	244	524	394	685	475	183	336	452	535	459	543	588	174	504	589	750	560	125
LOC100577919	923	751	697	662	952	1163	1115	1171	1207	1030	848	1166	1002	966	991	935	746	513	571	453	580	773	881	698	1115	206	672	695	783	782	815	269	776	885	878	730	382	940	1069	1144	1028	1253	1142	385	846	1043	1060	1142	147
LOC100577920	3830	4032	4372	6359	2733	2665	2301	1937	1988	2304	1477	1733	1929	2170	2274	2001	4843	3253	4650	3745	3818	3414	4326	4188	3401	2720	2364	1006	2217	2090	2103	757	3304	3450	3690	4325	1125	1958	2792	3030	1786	2275	1551	1024	2559	2341	2413	3076	1207
LOC100577923	607	581	310	825	395	440	485	451	505	281	381	563	740	693	729	535	194	188	151	149	85	73	67	73	107	15	40	122	655	560	1029	205	441	574	660	635	67	279	323	459	428	414	393	212	511	804	634	757	151
LOC100577927	4874	4756	4545	4096	4629	4925	4490	4589	3881	4372	3349	4106	4939	4746	4442	4646	4957	3776	3239	3344	1784	2155	1650	1487	3653	791	1186	1630	4211	4003	4031	1453	5325	3634	4541	3729	1513	3938	4729	4842	3240	4421	3679	1445	4114	3863	4558	5199	849
LOC100577929	115	115	79	170	90	102	90	77	100	81	89	105	134	108	88	121	47	47	40	36	31	12	9	12	53	4	15	45	95	70	188	42	62	74	78	90	22	43	48	66	55	78	47	23	52	73	72	71	20
LOC100577931	787	756	740	1045	971	902	826	777	825	655	990	1038	1221	1090	1046	747	774	564	613	508	411	390	193	311	799	64	139	452	1001	860	1594	317	624	723	870	730	229	703	914	870	751	794	755	281	844	947	854	1081	160
LOC100577932	208	179	185	201	198	201	182	151	200	176	138	146	219	179	191	155	291	228	229	214	283	259	234	269	246	313	244	131	226	179	336	52	320	259	367	366	90	186	240	299	126	185	154	69	262	237	214	262	93
LOC100577936	255	257	265	229	305	268	237	220	160	190	117	167	292	182	194	218	462	416	237	293	302	292	231	346	178	138	151	90	193	169	268	55	446	397	319	421	92	198	320	253	137	169	174	84	235	214	268	308	64
LOC100577938	0	0	0	0	4	0	0	1	1	1	0	6	0	1	0	0	0	0	0	0	1	0	0	2	0	1	0	1	3	0	11	0	0	0	0	1	0	0	1	0	0	0	0	0	1	0	2	8	0
LOC100577939	23	27	38	53	20	19	20	18	15	9	13	20	38	25	11	16	23	35	22	17	7	26	15	11	12	3	1	8	20	20	36	8	45	50	55	41	2	13	22	35	17	24	8	6	37	31	24	46	6
LOC100577941	566	523	524	634	519	562	534	531	533	489	552	645	734	554	609	424	665	431	521	409	333	414	248	326	762	212	339	542	559	592	878	215	555	532	634	501	198	442	624	600	620	666	621	243	557	575	649	705	95
LOC100577942	377	297	312	329	287	282	296	273	197	209	171	189	237	199	164	182	445	299	310	235	209	279	234	281	330	145	145	129	181	220	256	57	269	208	275	235	111	221	267	229	155	213	195	75	250	183	202	230	47
LOC100577943	2590	1513	1487	873	2736	2533	1924	2047	3190	2318	1638	1915	2000	1801	1427	1878	2550	1752	1797	1643	1660	2475	1715	2858	2555	1666	1657	965	1522	1233	1510	554	1878	1314	1772	1100	637	1360	1977	1637	1740	1922	2432	713	1390	1654	1991	2159	383
LOC100577945	14928	15459	17175	25281	15436	16650	12559	11929	11961	10646	8001	8226	11152	12850	12145	11218	18080	15139	18620	14818	17455	13646	14936	15696	12764	9455	9447	3601	10343	9750	11690	3788	17535	15317	18043	16875	7195	12711	14732	17852	8144	11135	7977	5705	14190	11900	13764	14626	4890
LOC100577949	111	139	91	155	115	127	93	83	136	66	80	143	191	142	120	94	127	87	121	100	143	109	76	87	126	24	88	62	202	163	261	44	153	225	235	196	48	78	152	133	103	112	125	85	196	206	175	250	36
LOC100577955	29	24	29	34	22	29	9	19	176	16	49	110	36	51	24	40	58	51	59	35	45	41	31	33	42	146	96	22	46	31	45	22	16	13	18	18	13	10	12	19	18	12	12	7	17	12	19	23	4
LOC100577958	1666	1480	1631	2157	1838	1865	1857	1652	1454	1107	1193	1399	2113	1924	1901	1508	1652	1233	1088	952	793	735	270	481	1254	70	120	418	1565	1587	1890	539	1407	1602	1617	1448	570	1467	1693	1785	1346	1674	1273	649	1651	1675	1683	1988	340
LOC100577959	350	326	425	286	313	275	203	265	161	199	143	142	231	226	205	176	553	455	351	359	337	358	267	292	260	111	113	110	203	260	264	65	526	406	588	422	203	316	432	446	205	246	163	69	306	267	331	277	115
LOC100577963	666	594	564	763	640	670	590	599	563	440	494	689	816	810	731	566	613	545	329	334	146	142	54	86	232	11	33	166	687	706	1088	224	761	697	836	757	171	502	681	619	468	599	519	215	746	821	721	950	131
LOC100577966	169	140	158	222	138	181	129	137	123	74	119	166	215	213	174	140	162	147	65	72	22	24	19	14	42	22	17	40	153	183	258	69	167	175	250	197	31	88	209	156	136	149	110	66	149	202	169	210	49
LOC100577967	468	476	443	510	430	419	483	432	441	353	347	490	641	575	580	461	488	491	333	291	130	174	79	103	277	20	34	165	553	528	799	145	552	615	585	589	128	357	695	487	395	539	437	185	547	673	571	649	151
LOC100577971	410	297	271	413	232	212	175	201	194	141	153	156	295	198	240	136	223	190	177	181	138	144	111	108	134	90	121	124	177	264	328	47	572	458	614	708	132	185	294	295	236	219	231	112	295	409	369	460	89
LOC100577972	7274	6833	7919	9742	6660	6514	5936	5339	3870	3459	2839	3151	5678	5996	5201	4789	8383	6627	6066	5175	9383	5753	4815	4983	3823	829	1364	1590	5677	5037	6487	1586	7039	8221	9282	7634	2559	5142	7063	7169	3075	4623	2903	1823	5807	6114	6469	7770	1791
LOC100577974	1	8	1	4	9	6	7	12	6	7	6	8	19	5	2	2	3	0	3	5	4	16	9	10	4	10	15	4	8	3	51	3	3	0	3	4	2	8	4	6	8	15	11	5	11	7	9	12	1
LOC100577976	147	134	146	201	133	144	125	163	157	137	154	160	214	175	155	161	168	118	113	141	105	105	82	114	135	20	50	117	215	144	279	46	136	145	143	134	52	118	145	174	153	160	165	53	155	196	178	213	37
LOC100577977	210	152	188	280	179	216	129	188	149	145	127	144	196	183	126	110	215	149	167	148	233	213	165	210	199	133	125	117	241	171	230	55	213	224	258	237	88	205	220	167	182	227	136	61	224	219	220	238	29
LOC100577978	79	67	65	104	68	46	48	29	57	63	65	54	72	86	84	83	102	67	66	69	57	53	67	48	62	102	94	68	78	60	118	36	65	48	69	63	15	16	37	34	16	29	26	11	22	48	33	49	19
LOC100577980	2145	1551	1396	1689	1073	1367	839	838	1149	1108	848	979	1073	955	806	847	2400	1776	2202	1740	1323	1192	2048	1468	1354	976	1042	520	755	869	943	398	2429	1996	2247	2163	525	780	1589	1320	1109	1405	1155	488	1094	944	1248	1403	279
LOC100577981	12083	11427	11174	13122	10829	12279	10016	10275	11289	10642	8519	10713	11138	10979	10219	8522	15360	9117	16047	10532	16652	16139	23846	18671	19911	17170	18417	6234	10722	10722	13894	3867	7853	11256	13336	9162	4773	9019	9942	12022	9533	12212	9147	4320	9711	9756	8942	11052	1816
LOC100577982	962	948	703	1329	830	1004	1013	1042	1088	770	883	1297	1455	1487	1452	1072	618	443	360	379	253	217	155	173	338	27	106	349	1402	1175	2042	363	931	1124	1301	1105	230	599	1003	894	888	1065	977	455	1147	1529	1322	1875	247
LOC100577986	255	237	266	225	284	270	215	201	275	242	191	251	269	264	242	273	279	203	193	172	183	207	182	206	163	124	119	131	212	228	227	76	289	293	335	307	110	254	383	317	209	321	236	100	327	299	332	360	32
LOC100577988	864	811	787	952	680	699	798	701	570	481	535	526	795	745	771	588	905	775	532	524	201	253	109	101	326	23	39	215	651	700	915	234	860	925	971	850	263	621	890	790	503	701	484	248	677	801	771	819	265
LOC100577992	48	56	50	68	45	44	54	47	42	48	51	91	66	94	77	69	44	35	27	39	18	9	0	3	23	3	6	9	81	79	114	26	77	67	78	78	13	41	72	60	49	58	47	37	61	83	67	96	12
LOC100577995	11096	11064	10205	12351	8512	8440	9188	7138	5209	5893	4033	4400	7086	7174	6668	6270	5853	4538	3756	3305	6438	4358	3903	3825	3492	638	923	1094	6112	6308	6602	2191	12718	10740	12349	10482	2706	7938	12523	12146	5131	7577	4354	2533	9550	8583	9292	9253	3120
LOC100577996	22	8	12	23	16	23	16	22	28	17	17	23	21	17	21	30	6	18	7	8	4	6	4	4	13	4	14	13	24	18	40	5	6	10	31	26	10	22	26	21	21	22	26	4	23	27	20	28	6
LOC100577997	45	65	28	54	28	31	28	25	63	40	15	76	62	65	65	50	51	22	31	29	17	21	27	20	42	66	66	40	62	66	77	22	58	50	89	63	6	19	28	15	63	52	83	22	34	45	53	82	20
LOC100577998	1123	1040	965	1258	969	960	922	826	838	645	799	925	1356	962	978	785	1116	755	787	718	731	729	575	620	832	293	494	492	943	890	1282	284	1120	1327	1464	1216	323	762	909	865	755	934	877	345	898	1132	1156	1314	259
LOC100577999	110	181	203	212	149	143	198	152	202	212	176	267	342	308	233	181	413	418	327	344	327	278	210	217	227	166	282	153	321	333	412	116	302	272	561	247	73	146	429	322	308	314	242	155	345	461	440	569	120
LOC100578001	34	36	43	43	54	38	29	49	49	33	22	35	43	39	48	37	66	43	50	56	79	68	79	48	56	84	76	41	45	34	59	19	26	23	47	35	15	37	33	29	31	52	27	19	28	44	59	57	11
LOC100578002	250	224	183	297	298	231	164	121	257	177	242	337	310	251	253	167	248	161	160	107	134	142	51	96	204	21	39	102	296	298	471	93	258	265	279	267	62	211	253	227	274	283	258	92	284	325	287	340	44
LOC100578005	1857	1700	1333	2596	1468	1462	1435	1165	1409	1126	1379	1546	1902	1836	2006	1245	1297	1047	1088	770	383	454	373	319	843	92	214	638	1502	1498	2149	473	1701	1804	1977	1798	331	869	1378	1345	1296	1434	1105	502	1364	1817	1448	1751	489
LOC100578006	2652	2604	2636	4378	3319	2998	3357	2755	3401	2440	3139	3912	3976	3815	4151	2637	2675	1847	2647	1824	1473	1777	1216	1387	3197	712	1155	2670	4140	3736	5918	1124	2076	2913	3055	2709	776	2170	2803	2572	3382	3316	3023	1078	2975	3743	2782	3583	785
LOC100578011	138	165	144	214	144	147	163	152	143	107	158	183	201	198	177	123	131	114	64	60	35	31	18	17	51	2	14	41	126	168	264	38	164	172	219	158	21	104	210	149	126	140	91	59	127	175	164	205	48
LOC100578014	1312	1219	1155	1689	1195	1183	1277	1106	981	821	1008	1078	1483	1412	1464	1132	1177	899	635	585	279	324	109	155	479	31	55	199	1298	1360	1713	448	1282	1224	1426	1409	290	851	1205	1191	936	1190	827	406	1188	1426	1215	1526	359
LOC100578015	123	101	87	87	96	99	71	82	80	82	57	118	115	94	105	70	206	123	145	98	111	90	73	90	125	69	56	73	124	107	199	63	114	106	98	125	32	69	124	95	86	85	90	32	123	120	100	121	19
LOC100578016	32	23	19	33	9	14	20	28	23	3	8	23	17	17	17	7	21	14	14	15	22	12	3	16	4	3	19	11	17	30	28	7	38	38	51	38	11	12	18	35	16	17	29	12	20	29	37	42	7
LOC100578017	190	211	196	226	226	231	177	172	166	156	196	180	163	209	158	152	263	211	228	158	131	195	119	161	213	73	99	119	176	160	259	67	295	296	267	314	73	172	206	233	182	191	203	82	210	220	184	237	24
LOC100578019	283	422	334	281	188	182	143	109	333	111	229	266	195	165	155	145	185	62	143	140	105	81	46	43	124	19	61	52	217	234	468	68	301	380	595	583	69	85	120	240	161	176	209	119	150	199	191	292	76
LOC100578020	59	66	60	79	43	40	40	27	49	35	47	37	63	47	49	36	87	76	72	51	29	40	23	20	48	17	27	37	47	57	132	14	59	68	98	68	17	41	47	63	35	46	31	11	41	44	53	50	20
LOC100578023	2	0	0	0	0	0	0	2	0	0	0	2	0	1	0	0	0	0	1	0	0	0	0	2	0	0	0	0	0	0	0	0	1	0	0	0	0	0	0	2	0	0	0	0	0	0	1	0	0
LOC100578025	2	0	1	1	5	1	12	5	2	7	7	11	3	4	3	1	1	0	2	2	0	3	5	5	0	13	13	0	5	1	1	1	0	1	1	0	1	3	1	7	7	2	9	0	5	0	0	2	0
LOC100578030	6595	7898	6902	28204	7075	10370	6631	5997	10629	5652	6854	7640	11848	11427	23322	9831	7530	5485	7921	6274	2773	3366	1669	2119	5817	853	2536	2957	7530	11273	14215	3901	6377	5049	5432	12906	2761	5183	6610	9243	6712	8158	6557	3325	10155	10389	8111	10984	6210
LOC100578031	1290	1286	1233	1384	1018	1208	987	962	996	830	834	1095	1266	1205	1111	909	1382	1077	1245	880	983	976	964	1057	1512	864	1017	618	1077	1006	1275	372	1228	1346	1454	1233	415	855	1154	1230	1015	1186	971	408	1103	1114	1164	1359	225
LOC100578034	0	0	0	0	0	0	0	0	0	0	0	0	0	0	0	0	0	0	0	0	0	0	0	0	0	0	0	0	0	0	0	0	0	0	0	0	0	0	0	0	0	0	0	0	0	0	0	0	0
LOC100578035	1823	1733	1685	2965	1756	1729	1586	1404	2139	1332	1960	2515	2116	2016	1820	1341	1616	1030	1651	1077	1062	979	639	900	2218	485	718	1281	2168	1973	3760	521	985	1533	2075	1307	496	1178	1530	1533	1966	1892	1915	786	1603	1877	1594	2069	306
LOC100578040	676	637	676	924	733	652	670	601	545	510	466	560	781	716	726	637	755	553	554	470	547	454	227	408	622	81	145	161	716	678	803	198	585	789	848	697	254	628	784	729	507	589	541	278	713	830	921	878	140
LOC100578041	5795	5149	5232	7321	5420	5981	5242	5376	7369	7187	5841	8007	7240	7835	6576	6044	5507	3769	6027	4270	5329	5892	7979	6080	11059	7669	9215	4311	7271	5385	6627	2400	3971	4625	5922	4383	2100	4517	5547	5391	5717	6715	6128	2367	5536	5133	5840	7696	952
LOC100578042	19	21	9	9	45	7	10	7	12	6	7	10	9	7	12	11	14	10	16	5	26	15	19	16	10	38	19	3	22	25	44	3	37	19	37	48	42	22	18	16	23	30	13	4	32	18	27	33	0
LOC100578044	0	0	0	0	0	0	0	0	0	0	0	0	0	0	0	0	0	0	0	0	0	0	0	0	0	0	0	0	0	0	0	0	0	0	0	0	0	0	0	0	0	0	0	0	0	0	0	0	0
LOC100578045	432	330	267	171	368	306	301	276	375	145	251	296	292	280	262	260	220	108	165	134	122	80	71	59	108	45	50	74	198	282	309	36	410	410	585	487	83	171	334	304	264	258	257	66	250	278	151	400	28
LOC100578046	12588	11868	10453	14265	15961	14618	12719	12138	15696	11244	14566	13320	17047	13090	12685	9826	13370	11137	10906	9352	9308	11057	6806	9504	18380	5147	8670	14281	12004	13530	19277	3571	10787	11124	14780	10415	4754	12186	13520	13366	12872	14272	14366	4585	12611	13530	13152	15311	2840
LOC100578048	27	18	19	38	34	27	44	23	38	19	35	65	64	41	48	23	8	9	9	10	4	4	8	7	7	1	2	5	36	21	54	8	27	32	41	33	4	32	44	63	26	31	59	12	20	39	41	41	5
LOC100578051	1564	1198	1321	1352	1052	1367	930	1008	737	858	519	712	971	878	773	890	1710	1020	1619	1222	1429	1182	1805	1537	1116	1220	893	316	824	658	689	242	1234	1338	1172	987	384	825	684	867	495	805	707	359	671	738	918	1030	237
LOC100578053	92	49	44	62	89	71	69	72	86	36	38	44	100	52	57	53	78	54	72	66	65	44	41	61	81	21	43	48	71	79	118	11	84	77	68	82	23	43	47	67	24	46	40	23	62	62	98	69	17
LOC100578055	9	6	13	4	8	11	12	23	16	9	7	24	13	4	15	5	7	13	4	4	8	7	24	10	11	17	17	8	16	7	19	2	5	6	7	9	2	7	13	11	11	7	46	5	12	8	9	9	0
LOC100578057	0	0	0	0	0	0	0	0	0	0	0	0	0	0	0	0	0	0	0	0	0	0	0	0	0	0	0	0	0	0	0	0	0	0	0	0	0	0	0	0	0	0	0	0	0	0	0	0	0
LOC100578059	437	561	375	588	346	330	369	366	309	338	257	286	461	407	383	264	390	274	342	288	225	316	269	219	228	121	170	97	292	228	268	87	343	364	383	401	104	227	324	285	257	287	242	104	302	347	372	398	79
LOC100578060	93	87	80	74	133	134	117	120	157	162	118	100	88	130	114	113	49	33	27	27	23	13	8	16	49	2	7	36	71	81	134	10	64	72	105	98	35	67	107	67	98	132	100	43	89	121	105	144	19
LOC100578061	8	12	7	18	4	8	6	5	6	9	3	2	9	10	10	5	6	7	6	2	4	3	1	1	6	2	0	2	7	3	14	1	15	11	19	12	2	0	10	6	3	9	9	3	4	11	9	5	2
LOC100578066	1382	1270	1219	1147	1462	1732	1256	1401	677	917	507	587	849	1018	704	763	1575	1587	1427	1162	1845	1497	1677	1819	1294	1014	758	448	954	857	890	278	1571	1463	1266	1019	622	1467	1777	1588	670	1132	711	363	1275	977	1223	1610	141
LOC100578067	122	131	124	186	52	63	71	39	35	46	40	50	108	72	78	46	166	113	118	114	92	83	91	85	43	80	79	56	90	66	129	17	99	132	205	148	19	55	69	86	44	53	47	31	57	84	82	88	33
LOC100578068	5665	5694	6707	5591	3106	2864	2260	2138	1097	1336	1030	994	1781	1616	1638	1554	6267	4816	4311	5154	4350	2747	2945	3543	1277	542	699	529	1441	1626	2205	527	5997	5353	5922	5488	1349	1833	3597	3206	1093	1640	793	685	2514	2166	2373	2305	1884
LOC100578071	1110	1050	1041	1294	927	955	903	876	683	621	556	617	1017	893	883	790	1353	1092	937	707	528	467	202	269	733	75	124	232	811	835	1072	258	1029	1095	1245	1095	308	665	1019	967	569	713	478	283	823	892	891	991	221
LOC100578072	8	11	4	29	5	7	5	1	4	9	1	6	3	1	0	8	12	6	15	5	7	3	7	5	7	1	1	1	2	2	6	3	7	2	8	9	6	2	4	4	2	5	0	1	2	1	9	6	3
LOC100578082	48	57	50	40	32	37	38	36	45	30	29	51	57	50	35	23	50	51	57	35	31	40	29	34	23	14	24	23	38	20	48	8	49	37	51	41	8	17	38	20	31	50	32	17	29	27	38	47	17
LOC100578084	1107	928	774	1225	1067	1072	854	820	1176	835	1028	1203	1671	1425	1146	903	927	758	740	784	446	461	421	428	600	346	577	564	1215	1284	1805	305	1080	1163	1510	1296	250	824	1096	1037	1180	1557	1255	427	1395	1476	1492	1803	186
LOC100578085	497	446	314	432	358	340	370	390	384	341	284	348	537	405	496	416	343	218	251	221	96	130	96	69	207	55	151	187	494	403	454	131	397	503	505	436	109	331	439	487	400	416	527	177	343	440	454	527	108
LOC100578089	743	678	544	791	481	530	580	576	422	369	406	504	652	641	678	529	320	363	142	171	79	71	31	59	78	5	14	36	580	654	811	205	723	728	859	716	106	361	657	567	398	531	369	200	653	617	699	705	178
LOC100578090	12123	11848	11708	13138	7375	7728	6005	5988	9363	7564	6241	8971	8504	9990	7358	7603	13200	7609	9932	10193	9902	8000	9955	9780	8852	7902	7986	3324	8551	8661	11129	3617	13782	12239	18189	12250	2941	4657	5557	6563	6386	7655	6120	3275	5592	6423	6683	9215	2567
LOC100578091	1360	1228	1108	1486	1187	1344	1105	1214	1091	1187	890	1353	1535	1297	1418	896	1203	827	989	795	801	902	899	748	1578	616	794	371	856	847	1022	389	943	1016	1227	1031	398	815	1487	1276	869	1255	1072	417	752	856	1063	1367	167
LOC100578093	53	66	63	63	32	55	35	34	17	29	28	19	43	44	21	34	106	109	74	85	44	60	48	55	67	60	50	21	48	42	45	6	65	92	92	86	21	55	66	84	31	45	25	21	62	46	46	33	16
LOC100578100	12306	11397	11022	12853	9758	11587	8444	9747	8166	8534	6525	8374	10623	10079	8867	7841	13932	9697	12434	10004	8776	10543	12564	10554	9708	5470	6398	3068	9225	8327	9329	3466	9024	10019	11558	8447	3610	7273	9857	9439	6339	9148	5893	3294	8992	9128	9853	10814	2063
LOC100578101	65	45	64	66	70	66	30	26	28	32	30	35	33	46	25	29	82	56	77	61	73	66	66	77	69	105	66	55	63	44	71	13	104	96	99	103	24	64	57	36	27	63	43	15	47	63	65	48	18
LOC100578102	4970	5174	5000	5273	4635	5414	4211	4321	3625	3848	2446	3773	4487	4525	3723	3746	6493	4894	4618	4492	4863	5068	5138	5262	4351	2650	2652	1447	4577	4146	4839	1471	4361	5051	5251	4312	1975	3692	5765	5219	3528	4195	3199	1705	4513	4401	4501	4836	999
LOC100578104	3	3	2	1	2	0	2	2	0	1	0	3	4	1	3	0	1	2	0	4	3	2	7	1	0	2	3	3	4	2	1	0	3	4	3	1	0	1	0	0	1	3	5	0	3	1	6	1	0
LOC100578105	84	76	53	94	49	60	50	56	52	44	40	58	80	61	81	53	63	51	62	59	24	32	11	18	50	2	10	32	52	83	91	30	80	89	93	82	17	31	62	52	49	66	30	18	66	64	62	61	16
LOC100578106	2042	1570	1442	1454	1415	1722	1282	1275	1463	1057	1097	1545	2034	1702	1727	1402	2017	1704	1635	1305	797	1047	912	920	1929	555	624	797	1681	1613	2079	425	2123	2123	2145	2008	554	1346	1621	1614	1282	1674	1617	754	1566	1622	1772	2003	398
LOC100578107	1	0	1	3	0	1	0	0	0	1	0	4	1	2	0	0	0	0	0	0	0	0	0	0	1	1	0	0	1	1	3	0	0	0	0	1	0	0	0	0	1	0	0	0	2	0	1	0	1
LOC100578109	239	207	186	300	189	205	226	231	213	180	192	228	287	292	287	198	241	154	163	121	126	106	63	65	153	10	62	110	255	273	411	76	204	225	270	215	64	145	193	190	183	211	181	93	221	276	276	295	54
LOC100578112	139	100	120	146	174	186	171	175	310	164	166	329	196	242	204	207	163	104	92	73	83	107	54	90	173	38	68	136	128	153	196	50	83	99	110	109	40	185	143	134	180	164	168	79	159	130	137	175	40
LOC100578113	337	350	161	378	253	282	267	295	340	196	260	391	403	469	387	314	109	80	44	59	29	36	11	19	69	3	20	31	427	360	670	140	290	299	409	345	39	153	191	227	233	264	250	109	338	489	458	583	61
LOC100578115	2	2	1	8	2	5	0	0	4	4	1	8	5	5	0	2	4	3	1	4	1	1	2	1	1	1	9	3	4	4	13	1	4	2	9	8	3	3	1	1	1	4	3	2	3	0	5	14	1
LOC100578119	607	594	405	804	452	482	488	510	511	396	487	675	748	680	622	535	342	341	176	249	107	90	64	81	167	20	54	165	619	614	1024	150	609	646	674	640	120	344	509	445	394	536	437	183	554	797	722	923	100
LOC100578121	3247	2315	2836	2944	2321	2606	2173	2089	2245	1673	1814	2179	3071	2372	2587	1968	2895	2079	2290	2329	1573	1988	1490	1348	2401	761	1114	1182	2132	2174	3082	704	2801	3421	3042	3334	873	1807	2245	2641	2421	2390	2149	773	2199	2284	2155	2903	690
LOC100578123	14	19	15	22	23	13	12	15	15	12	18	23	30	22	41	17	20	17	17	15	8	20	5	11	27	13	30	24	26	26	24	5	17	14	53	38	8	23	21	18	12	22	23	10	18	23	31	22	1
LOC100578126	47	55	54	53	42	46	38	39	27	26	28	24	41	46	20	21	67	42	42	54	46	49	56	27	30	51	52	23	51	38	137	13	45	44	43	40	15	38	65	53	40	34	21	13	36	39	40	58	3
LOC100578128	2	2	4	9	3	5	0	2	1	2	4	7	3	0	3	0	10	6	0	3	10	8	8	3	3	5	1	0	6	4	8	2	11	10	12	14	1	2	10	4	0	0	3	2	3	7	4	5	3
LOC100578129	552	510	588	638	546	481	591	500	327	208	250	292	503	555	474	376	334	312	132	140	166	93	44	52	77	9	17	36	430	509	579	108	598	548	666	603	123	429	701	647	271	386	198	131	536	557	479	541	182
LOC100578130	36	23	13	45	46	62	36	61	58	55	72	106	98	47	58	32	29	13	33	31	17	31	74	36	124	73	96	65	21	23	37	5	20	23	28	20	18	33	37	41	36	75	42	6	24	15	27	35	2
LOC100578131	4	2	2	5	1	1	2	0	2	1	1	4	0	3	0	1	0	0	2	0	3	0	0	2	0	1	1	2	0	5	0	0	1	1	4	0	0	1	1	1	0	3	2	1	1	2	2	1	0
LOC100578132	3993	3445	3607	5184	4526	5468	5233	5074	6415	5174	4780	7497	6442	7179	5906	5385	4258	3076	4607	2885	3337	3878	2500	3439	9221	2023	2437	4090	6720	6391	6530	2097	2817	3438	3995	2938	1875	4550	5710	5543	6652	6653	6379	2027	5776	5953	5343	7156	705
LOC100578133	15	42	26	66	32	24	47	11	41	27	26	51	59	66	43	35	127	111	68	116	132	57	90	87	113	61	48	82	101	128	181	22	136	194	309	166	32	129	160	106	95	39	61	36	139	179	132	173	19
LOC100578134	364	363	410	873	347	230	328	241	255	177	267	342	800	273	211	310	716	641	477	569	639	576	537	523	326	283	747	296	690	379	976	144	425	640	721	674	139	395	396	449	375	398	356	142	339	465	825	717	203
LOC100578137	8	4	5	8	7	5	4	10	2	4	4	5	7	2	1	3	4	3	2	6	2	9	4	1	4	3	9	1	1	4	4	2	7	11	9	12	2	2	3	3	3	2	5	2	7	10	3	9	3
LOC100578144	4881	4535	4375	5817	3684	2749	1876	1673	7956	3060	6094	5415	3077	3618	2666	2886	7117	5375	4591	4427	2481	2378	1539	1761	3574	1023	1865	2548	4171	3940	9503	2406	5973	3999	7304	6688	1072	1999	2632	3503	3661	3608	4171	2563	1639	1943	2138	3340	1589
LOC100578146	1232	1410	1836	1602	1374	1425	1235	1142	619	790	582	450	803	829	838	739	2835	2448	2926	2474	2486	2275	1871	2590	1541	1075	837	530	801	924	996	316	1423	1214	1191	1155	795	1278	1611	1828	600	865	466	267	1318	861	1034	1088	262
LOC100578151	0	2	0	0	1	2	0	1	1	1	1	0	4	0	1	3	2	5	1	0	0	3	3	2	4	4	3	0	1	0	15	1	2	0	3	0	0	0	4	3	0	2	0	2	1	0	4	0	0
LOC100578154	5	2	1	0	3	3	4	1	0	7	4	2	1	3	3	4	4	3	7	3	9	5	5	4	2	3	4	3	2	2	5	2	13	11	11	4	2	5	1	11	6	3	9	4	7	12	11	6	0
LOC100578156	1833	1664	1663	1917	698	1209	1112	686	711	730	722	714	2625	2229	6990	2724	1882	1297	1593	2155	1301	553	583	380	516	227	382	263	2272	2887	3808	1099	2094	1496	1660	2100	427	695	604	3815	556	908	519	1520	2597	3156	2169	2526	966
LOC100578157	11	6	7	7	12	20	7	10	7	12	4	3	10	15	3	6	19	17	12	18	33	35	29	29	20	59	28	4	10	12	8	0	34	23	40	24	10	28	17	4	8	25	25	9	19	11	17	10	3
LOC100578159	7535	7177	6423	6741	6299	6806	6327	6459	5081	4749	3232	5047	5710	5912	5276	5033	7286	5450	4911	4272	4478	4762	4867	4028	4428	1087	1812	1610	5341	4852	4779	1804	7031	7656	8796	7816	1850	4613	6689	6470	4727	6374	4741	2598	5762	6542	7375	7482	2105
LOC100578161	2151	1883	1531	2139	1490	1617	1553	1515	1434	1340	1051	1570	1849	1782	1706	1414	1824	1203	1151	1105	767	850	610	625	1026	222	454	483	1717	1424	1685	543	1746	2095	2472	2031	469	1115	1624	1541	1318	1610	1330	618	1447	1730	1767	2019	505
LOC100578162	0	0	0	0	0	0	0	0	0	0	0	0	0	0	0	0	0	0	0	0	0	0	0	0	0	0	0	0	0	0	0	0	0	0	0	0	0	0	0	0	0	0	0	0	0	0	0	0	0
LOC100578165	400	309	361	381	204	277	190	221	109	147	79	85	188	154	133	136	640	533	574	544	496	481	499	578	326	361	265	118	119	153	245	45	602	454	472	468	157	236	308	322	121	168	121	84	205	223	258	219	129
LOC100578168	870	1052	816	1000	1051	778	899	635	709	672	623	667	856	1064	839	683	997	768	917	823	1533	1019	1058	965	1027	697	729	392	1150	1063	1048	287	824	1003	1123	948	409	873	1196	1053	692	932	641	302	1019	1019	1120	1524	117
LOC100578170	74	89	44	95	52	68	60	56	58	39	51	67	83	59	68	49	92	59	37	50	45	51	21	35	46	5	20	20	63	61	119	16	86	125	109	99	22	45	91	49	38	46	73	30	70	106	93	110	19
LOC100578173	82	88	72	118	61	54	41	36	37	34	42	36	104	68	79	66	80	57	46	47	39	26	5	19	26	0	1	14	78	74	121	24	81	136	119	109	16	41	69	69	33	30	35	24	68	83	95	100	6
LOC100578177	56	34	61	60	57	70	40	47	46	39	31	40	74	41	37	33	80	78	68	62	105	94	103	79	78	127	156	60	61	68	70	13	95	91	151	107	48	68	73	40	31	72	50	19	50	92	71	61	8
LOC100578184	0	0	0	0	0	0	0	0	0	0	0	0	0	0	0	0	0	0	0	0	0	0	0	0	0	0	0	0	0	0	0	0	0	0	0	0	0	0	0	0	0	0	0	0	0	0	0	0	0
LOC100578187	0	0	0	0	0	0	0	0	0	0	0	0	0	0	0	0	0	0	0	0	0	0	0	0	0	0	0	0	0	0	0	0	0	0	0	0	0	0	0	0	0	0	0	0	0	0	0	0	0
LOC100578188	176	135	149	231	160	119	117	136	176	96	152	185	164	169	180	157	214	129	122	121	73	75	64	51	113	63	72	110	180	169	378	50	152	174	213	189	42	115	144	148	104	147	115	51	144	197	132	192	39
LOC100578191	247	212	127	256	215	235	226	216	196	143	179	264	291	295	268	221	129	94	102	96	56	69	98	63	132	81	87	97	202	173	331	50	192	134	247	160	73	103	145	144	84	158	127	48	171	200	184	227	62
LOC100578193	59	65	35	29	44	36	17	20	31	26	12	25	49	34	30	17	51	49	45	24	20	21	10	5	16	14	16	9	24	24	37	11	42	60	69	42	12	18	26	27	19	36	27	5	25	21	26	19	7
LOC100578194	263	247	174	280	205	233	186	169	189	129	162	180	311	244	242	153	285	201	237	216	235	260	166	234	241	78	122	113	318	197	469	70	217	325	325	283	88	183	256	263	170	236	179	82	253	315	295	343	50
LOC100578200	194	206	227	290	174	158	166	161	137	99	159	175	214	142	145	138	218	164	149	123	74	78	43	41	99	19	37	84	124	137	253	51	201	257	272	208	27	92	176	148	110	152	107	55	154	142	160	191	38
LOC100578201	2978	2661	2806	2864	2563	2903	2780	2754	2170	2082	1498	2124	2614	2568	2390	2205	2868	2388	1634	1544	1089	1080	713	703	1446	135	235	487	2345	2323	2200	856	2510	2540	2926	2483	853	2200	2850	2928	1960	2417	1896	933	2421	2627	2701	2687	709
LOC100578205	480	463	374	589	479	606	559	511	497	381	459	580	691	695	654	482	322	276	182	198	127	123	35	63	158	9	28	92	654	649	896	186	436	506	585	548	155	362	581	533	428	526	387	208	551	716	638	748	126
LOC100578207	93	100	101	130	102	88	88	68	117	93	97	121	157	124	103	78	82	43	107	71	40	56	75	54	102	30	58	65	94	115	134	20	89	107	114	102	32	68	72	92	70	83	74	31	98	116	115	128	13
LOC100578209	1790	1596	1556	1781	1436	1503	1178	1180	1374	1176	1038	1498	1758	1462	1426	1289	2051	1574	1511	1336	941	1024	745	901	1722	601	820	1000	1338	1418	1829	484	1586	1529	1954	1530	441	1070	1392	1400	1191	1576	1335	527	1351	1354	1434	1790	336
LOC100578212	225	183	158	236	174	244	217	257	222	122	141	179	265	248	243	172	172	102	82	99	67	66	42	44	122	36	48	113	227	191	274	45	208	213	281	203	49	129	234	159	149	209	183	64	201	238	218	259	38
LOC100578213	57	66	55	39	133	161	176	156	202	222	188	338	294	206	190	173	76	66	41	53	78	103	86	63	172	78	102	158	138	156	131	32	98	74	97	97	61	161	199	167	212	291	249	80	279	260	189	306	19
LOC100578215	1122	1001	1143	1337	1131	1379	934	1144	1162	1072	1005	1315	1331	1254	1128	1007	1299	915	1048	792	847	1115	724	874	1605	475	800	968	1400	1259	1404	352	1535	1382	1735	1508	519	1488	1356	1093	1164	1564	1293	456	1315	1439	1347	1411	216
LOC100578218	1046	875	695	1099	583	669	725	768	832	555	624	967	1082	1009	973	777	598	579	349	405	146	153	122	113	303	88	189	222	970	901	1475	251	907	1000	1319	1085	134	407	650	674	588	685	712	284	795	1056	1055	1354	212
LOC100578220	460	438	417	383	369	315	330	316	174	208	127	168	234	209	182	192	442	373	396	339	358	233	303	378	183	130	152	62	209	186	239	75	446	515	459	322	110	195	281	338	103	251	146	89	192	189	224	314	51
LOC100578223	51	55	54	64	43	49	61	52	52	46	72	89	89	80	85	53	39	29	30	29	12	23	11	16	40	3	16	29	74	80	104	28	65	71	87	47	27	53	75	64	74	72	70	38	83	83	70	104	22
LOC100578226	17166	12854	11244	15366	9498	12562	9257	10304	13025	10444	8419	11207	15183	13301	12211	11193	13443	8750	11000	9241	9425	9106	11749	10880	16481	7654	9707	5773	12465	11350	13577	3805	14211	13405	16215	14954	3969	8660	11117	12896	10982	13365	13556	5847	11498	13086	15491	18498	2851
LOC100578227	125	108	96	119	68	78	51	28	53	58	69	69	70	78	70	36	93	73	78	55	35	61	58	65	94	51	77	29	100	118	105	18	114	173	210	137	47	51	88	134	80	89	93	36	104	102	97	168	24
LOC100578232	630	541	463	503	1007	1116	920	961	1939	1445	1482	2030	1910	1773	1624	1140	523	344	347	359	456	612	607	510	1749	515	999	1470	1631	1514	2328	421	460	470	510	447	359	857	1002	921	2022	1854	2012	535	1498	1696	1367	1720	120
LOC100578233	189	183	183	220	137	159	133	168	152	95	132	148	204	216	166	159	170	128	100	101	50	81	43	44	107	20	36	67	199	215	263	47	191	198	262	179	57	101	169	179	121	159	136	59	167	211	235	229	35
LOC100578235	222	211	201	286	173	200	152	141	181	135	161	204	313	243	226	196	205	172	172	156	75	93	54	78	148	53	51	151	281	262	405	52	252	220	315	291	61	152	223	180	175	203	174	83	199	280	243	311	64
LOC100578236	174	173	209	182	165	247	137	146	97	124	66	124	159	113	125	97	210	180	169	184	293	228	310	252	146	188	152	81	136	118	182	40	261	228	238	175	73	142	230	218	97	175	108	49	204	205	269	242	50
LOC100578237	376	361	365	426	345	393	390	390	258	239	208	268	399	370	307	303	417	329	207	240	124	118	54	55	156	12	11	37	301	393	347	106	431	397	434	354	114	296	441	397	260	299	275	121	357	387	341	430	105
LOC100578238	746	780	617	694	375	456	347	346	297	256	276	271	449	378	386	313	905	657	803	777	700	707	849	863	605	707	790	248	422	351	551	116	631	876	795	694	205	358	445	455	232	352	240	156	422	423	455	410	124
LOC100578239	421	326	323	357	269	316	385	347	257	259	226	284	491	307	304	267	299	179	137	168	151	151	87	148	161	40	63	121	352	347	375	111	437	505	456	455	112	294	457	332	296	447	286	130	348	454	428	595	62
LOC100578243	10	8	5	7	12	19	17	10	24	20	11	20	19	14	23	13	8	12	9	4	4	8	10	3	21	3	9	11	11	16	22	9	11	12	9	8	4	11	17	14	14	18	20	6	17	18	16	19	2
LOC100578245	271	267	212	303	238	184	200	166	264	189	247	297	374	338	340	214	268	169	224	146	145	142	100	121	216	62	97	231	354	289	520	84	239	334	391	288	73	142	210	227	257	256	253	117	286	439	358	440	55
LOC100578246	2192	2135	1898	2368	2126	1953	1954	1790	1727	1593	1364	2008	1837	2079	1882	1509	2607	2045	2032	1921	2171	2059	2088	1837	2207	1310	1896	1027	1919	1814	2648	655	1641	2196	2604	2220	724	1538	2223	2221	1748	2189	1806	866	1830	2002	2097	2468	533
LOC100578247	194	209	232	422	382	308	266	302	329	207	358	385	1077	926	681	451	183	195	142	163	272	97	70	60	184	22	41	89	464	516	990	108	161	122	172	313	170	212	296	260	237	235	259	129	418	642	445	762	66
LOC100578248	222	212	224	346	192	285	150	237	119	247	94	239	169	152	155	168	381	281	362	279	272	251	598	519	271	311	199	130	176	164	120	78	269	300	275	267	98	251	267	305	239	222	182	120	465	275	272	293	67
LOC100578249	94	163	130	218	70	86	77	63	33	43	48	26	63	54	71	37	112	110	123	101	100	98	85	96	58	33	50	38	56	69	104	20	150	155	175	133	40	71	170	124	21	46	22	15	105	97	110	87	52
LOC100578253	5119	4519	4427	6731	4690	4867	3756	3748	4817	3155	4023	3899	4708	4581	4594	4306	3688	2916	3127	2703	2531	2788	2375	2222	3628	964	1806	1618	3645	3743	4619	1246	4031	3943	5172	5716	1796	3682	4685	4700	3477	4122	3789	2040	4102	4736	4588	5461	853
LOC100578254	40	36	34	55	32	23	36	35	18	14	34	34	49	38	50	26	29	29	17	30	9	7	14	8	15	4	5	10	25	21	47	8	78	70	62	81	16	20	42	35	39	42	20	11	33	61	42	81	22
LOC100578255	94	98	123	121	91	107	91	78	67	65	60	52	128	107	109	82	125	77	76	79	77	62	26	34	57	17	10	20	69	115	103	27	85	102	99	100	41	74	117	104	57	78	53	32	95	86	93	123	23
LOC100578257	496	436	344	530	395	408	390	341	314	256	288	322	436	417	374	316	455	459	408	311	262	241	178	200	240	31	118	166	470	403	640	124	526	573	621	516	110	353	427	410	294	378	297	149	428	490	531	556	117
LOC100578259	550	526	429	688	463	517	440	417	510	343	485	586	635	562	635	499	392	304	215	239	74	79	45	56	165	13	23	109	502	510	905	155	483	512	566	530	83	281	457	459	349	434	369	149	451	521	572	633	86
LOC100578260	1615	1629	1398	1888	1595	1842	1674	1841	1629	1319	1374	1736	2123	2014	2041	1582	1475	1152	976	911	452	576	280	354	1127	102	194	633	1697	1657	2369	592	1360	1403	1698	1584	519	1180	1624	1763	1419	1488	1272	657	1723	1719	1606	2145	474
LOC100578261	29	32	11	59	43	23	23	23	13	10	23	33	45	43	25	19	27	24	20	29	28	26	41	29	55	15	27	11	19	19	31	6	21	27	36	30	11	21	39	42	18	22	24	8	39	33	42	26	6
LOC100578262	4660	4476	4174	4550	3626	3750	3697	3362	2825	2848	1966	2741	3686	3653	3276	3138	4234	2769	2824	2485	2804	2273	2210	2167	2576	519	747	903	3559	3269	2743	1075	3822	4296	4902	3839	1290	2624	3523	3482	2238	3056	2145	1240	3155	3361	3504	4018	1059
LOC100578263	11	13	13	27	9	10	9	10	10	6	8	15	15	9	4	11	18	12	9	11	36	36	33	32	30	25	41	14	24	17	25	13	12	20	19	16	7	16	22	16	5	8	12	9	21	15	15	29	3
LOC100578265	0	0	0	2	0	0	3	0	0	0	0	0	2	0	0	0	0	0	1	1	4	0	1	1	0	0	0	0	0	0	2	0	2	1	0	1	0	0	1	1	0	0	0	0	1	0	1	1	0
LOC100578266	496	470	419	615	467	480	405	377	475	306	408	452	580	532	504	361	456	360	309	341	246	182	133	176	342	51	79	243	477	425	776	149	488	526	621	529	124	376	519	432	332	335	328	183	479	576	538	582	114
LOC100578269	9313	9357	6983	9184	6219	7177	6145	6373	6366	6039	5404	6655	10435	9294	8080	6900	7370	5601	5713	5209	2638	3275	2876	2699	6355	2513	4535	4441	9466	8730	7777	2860	8171	10084	10866	10334	1847	4938	6263	5954	7253	7860	7416	2732	8012	8685	9779	11001	1684
LOC100578271	1230	1066	1089	1658	1189	1209	1161	1058	989	626	855	1133	1593	1371	1341	1139	1112	866	393	475	274	191	92	115	241	25	57	131	1311	1482	1896	360	1528	1644	1856	1752	360	1005	1464	1500	953	1107	818	469	1406	1720	1539	1902	376
LOC100578276	7	8	12	2	7	6	7	3	3	5	3	5	2	2	4	6	13	5	12	6	6	14	18	5	5	10	4	0	10	2	11	4	10	11	15	11	3	8	14	9	5	9	10	3	10	11	6	8	1
LOC100578277	119	129	98	154	115	111	136	136	184	112	162	201	193	165	171	145	69	49	52	56	29	32	45	12	64	21	36	64	181	160	308	49	87	141	168	122	37	100	107	84	121	149	145	57	123	153	122	216	26
LOC100578281	1745	1490	1674	1936	1933	1750	1625	1529	1389	1198	1150	1613	2063	1837	1870	1511	1816	1373	1239	1159	1222	1034	552	866	1593	184	319	610	1849	1804	2109	569	1549	1777	2133	1777	615	1498	1874	1872	1310	1511	1313	645	1752	2059	2032	2138	394
LOC100578283	5	5	2	4	3	1	2	1	0	1	4	6	6	10	2	1	2	3	3	3	11	4	3	4	2	3	7	0	2	1	1	1	3	3	5	3	1	3	4	6	3	3	4	2	6	4	2	6	1
LOC100578285	4	3	2	1	1	0	2	0	3	1	0	1	7	1	4	1	3	1	0	1	1	1	1	0	3	4	3	0	2	4	7	0	5	0	5	4	1	2	1	4	2	1	2	0	0	4	0	2	0
LOC100578286	1542	1409	1403	1426	1491	1496	1640	1469	1530	1417	1356	1696	2622	1817	1952	1815	2064	1190	1570	1550	1239	1253	1197	1201	2230	821	1342	1193	2148	1916	2188	741	1531	1562	1836	1504	633	1320	1509	1583	1676	1836	1887	648	1772	2070	2072	2570	346
LOC100578289	5	5	2	2	9	9	30	18	27	11	17	38	11	8	14	2	3	3	2	3	10	26	22	5	9	23	44	10	8	8	10	5	6	9	3	2	4	14	18	33	17	12	50	3	16	8	7	6	0
LOC100578296	16	20	14	21	15	13	12	16	19	13	12	13	15	20	18	13	13	12	9	9	15	13	7	6	21	7	9	7	19	22	63	9	21	14	25	27	4	13	29	12	17	19	23	6	10	28	20	20	6
LOC100578298	914	852	619	1016	641	690	710	659	634	457	472	673	949	902	840	651	632	524	301	344	172	116	53	85	193	18	29	88	775	756	1013	202	937	1014	1189	860	152	522	706	752	569	724	575	255	802	924	977	1077	188
LOC100578300	1283	1158	1112	1331	1424	1421	1245	1240	1262	1073	917	1256	1704	1564	1359	1300	1874	1340	1371	1204	1341	1332	1764	1585	1690	1047	930	525	1435	1276	1255	428	1339	1474	1478	1349	451	1101	1607	1359	1163	1607	1284	602	1721	1775	2055	2079	296
LOC100578307	5	1	0	8	9	4	13	4	6	1	5	7	4	12	5	8	1	0	1	3	10	11	3	7	6	7	4	4	9	7	10	2	4	2	1	2	3	11	21	11	22	12	13	1	23	20	26	19	3
LOC100578309	78	77	62	81	78	66	38	65	33	30	36	44	50	51	61	57	72	57	47	60	33	53	20	18	47	11	40	48	36	52	75	13	61	89	98	64	13	30	68	55	22	51	41	18	68	95	90	67	10
LOC100578311	1726	1518	1548	2082	1638	1448	1406	1364	1893	1454	1840	2163	2307	2137	2099	1718	1642	1429	1364	1220	805	829	565	650	1808	493	1037	1490	2077	2016	3076	600	1704	1709	2170	1922	486	1276	1511	1641	1710	1776	1809	663	1875	2293	1951	2432	280
LOC100578314	58	83	90	46	72	64	115	120	51	85	77	69	101	79	64	72	148	120	101	129	188	188	268	206	191	290	186	80	105	84	158	13	145	162	131	122	78	130	257	168	150	193	184	67	187	197	216	202	15
LOC100578316	58	33	14	29	22	10	38	35	14	20	34	46	36	40	27	18	11	21	24	15	11	5	4	9	5	2	7	15	10	10	25	8	17	4	10	5	6	10	6	15	16	15	12	4	11	15	24	26	9
LOC100578317	224	199	194	222	141	170	145	153	109	85	120	130	209	163	196	102	159	117	102	90	140	124	143	129	82	58	73	65	131	78	128	20	163	276	215	198	34	102	154	159	71	108	85	46	131	165	188	193	22
LOC100578320	61	72	49	48	30	40	30	47	26	12	23	27	55	33	34	26	39	35	39	39	55	31	35	43	47	19	35	27	30	33	31	5	66	57	68	66	16	32	50	54	24	33	25	6	76	60	80	75	14
LOC100578321	629	656	631	847	595	637	513	402	388	447	327	379	549	490	451	435	849	628	651	620	767	711	785	794	491	444	516	213	418	381	582	152	550	703	714	620	253	349	717	652	324	448	320	166	566	585	706	697	149
LOC100578323	950	859	719	1404	807	960	757	684	826	607	546	771	1118	985	880	571	776	651	766	712	836	770	597	762	1056	291	487	414	930	905	1071	215	957	1093	1222	996	403	804	1254	1177	766	1154	853	370	1063	1094	1356	1419	145
LOC100578329	2466	2811	3638	4396	2799	1703	750	925	2307	2066	2828	2575	1091	1241	2455	2717	4274	2945	1929	2537	2079	957	390	602	1722	166	237	465	2556	1917	8580	718	2191	2325	6013	7699	1131	1202	772	1624	1213	345	1320	1397	597	1598	547	2096	750
LOC100578330	461	476	371	598	413	460	372	484	361	243	332	383	542	512	502	443	404	350	119	164	59	58	26	23	81	2	15	41	439	508	627	127	556	508	621	527	92	263	485	384	331	387	312	145	451	530	498	631	103
LOC100578332	358	422	512	586	468	506	520	392	304	274	360	305	525	387	409	330	620	546	350	428	405	373	270	300	432	264	326	206	590	488	963	150	531	491	483	465	228	453	728	569	306	405	308	137	501	499	434	562	160
LOC100578334	137	140	137	163	115	153	103	149	164	112	133	172	154	133	132	119	178	144	154	126	98	137	159	115	184	105	160	139	93	109	189	49	171	152	139	135	38	81	139	113	154	147	140	51	112	111	131	146	36
LOC100578337	656	683	645	544	528	574	381	421	312	409	210	384	533	394	401	367	897	659	678	648	866	813	1007	925	567	670	591	175	343	286	412	119	840	721	814	763	207	471	551	622	381	519	349	213	546	501	599	535	197
LOC100578339	700	712	628	823	635	625	605	589	386	337	361	367	714	579	675	468	764	593	568	566	391	334	146	327	467	48	70	151	513	621	800	128	814	885	1035	819	155	486	731	641	404	546	370	213	634	746	820	867	178
LOC100578341	7742	7137	5392	6709	7544	9009	9016	8239	7840	7023	8400	10733	10471	9405	9686	7056	5508	4605	2886	2958	1983	2269	1531	1467	4402	711	1375	3646	9221	8226	12652	2382	7251	7525	8239	6811	1815	6191	9201	8273	7776	10568	7629	3099	8351	9864	10577	11449	1280
LOC100578343	957	782	721	984	892	884	773	772	664	593	561	753	940	850	764	622	848	573	660	610	752	837	879	787	803	298	647	450	825	763	971	213	932	1064	1413	1115	341	788	901	1032	745	884	862	359	846	1115	1119	1220	170
LOC100578345	40	50	32	60	32	26	39	35	25	27	28	27	26	32	54	16	47	38	28	55	25	29	50	30	29	29	44	20	32	41	40	9	69	61	74	62	19	32	32	53	22	24	26	16	47	45	50	45	21
LOC100578346	416	467	375	599	374	365	409	368	330	265	410	441	603	484	462	282	579	358	283	301	183	127	42	84	255	18	20	83	507	510	751	120	413	631	536	582	129	299	451	410	336	387	321	162	488	613	516	609	117
LOC100578347	2843	1791	2033	3347	10033	7335	8503	8691	12209	10466	13748	15747	8432	10190	10574	6661	1671	1692	1624	1029	2916	4003	3313	3015	8302	2140	4666	8789	7696	7124	8640	2244	3877	2411	3793	4247	2794	8506	8252	7993	11033	13682	12447	4675	7426	7182	7549	9715	424
LOC100578349	240	213	232	262	238	292	209	219	142	145	151	113	151	128	157	151	350	300	327	282	415	410	408	468	311	347	307	143	152	137	288	54	260	237	231	225	125	224	286	325	137	191	159	70	186	176	193	235	56
LOC100578352	36	54	22	70	31	31	19	25	46	32	47	39	60	34	53	42	19	14	18	14	13	15	6	10	17	1	6	3	60	37	125	8	23	30	28	28	7	12	20	27	18	20	27	9	43	58	40	64	10
LOC100578353	5	5	4	11	7	3	11	4	4	7	1	1	11	10	3	2	7	3	2	5	5	6	16	9	20	0	3	2	8	4	6	1	1	5	7	4	2	7	6	0	3	1	5	1	11	10	5	8	1
LOC100578354	66	89	92	88	61	51	47	42	14	36	38	21	35	22	28	13	151	119	129	112	104	72	101	98	68	83	68	29	25	44	45	8	56	68	26	58	16	38	51	23	8	34	13	2	37	20	27	17	5
LOC100578355	388	333	289	406	253	326	247	273	198	170	173	213	336	336	293	242	328	284	177	174	101	57	32	53	109	9	20	62	242	266	337	88	370	413	514	396	82	202	321	287	234	245	184	89	313	315	334	368	92
LOC100578356	3716	3262	3458	4109	2751	3146	2594	2554	2003	1930	1854	3036	2912	3095	2278	2183	3766	2868	2780	2316	1965	1403	705	1469	2483	231	417	703	3029	2491	3959	1267	2304	3189	3274	2160	947	2818	2635	3693	2333	3234	2367	1241	2872	2682	2747	3837	800
LOC100578357	2	4	1	0	0	0	5	3	0	3	1	2	0	2	0	2	3	3	4	0	0	1	4	1	1	1	2	2	1	1	4	0	3	2	1	0	0	0	2	1	1	0	0	0	0	2	0	1	1
LOC100578360	0	0	0	0	0	0	0	0	0	0	0	0	0	0	0	0	0	0	0	0	0	0	0	0	0	0	0	0	0	0	0	0	0	0	0	0	0	0	0	0	0	0	0	0	0	0	0	0	0
LOC100578361	393	360	309	469	376	427	460	407	365	207	288	347	543	442	449	361	422	293	233	236	118	128	59	70	173	15	35	102	366	477	695	111	298	327	309	337	85	209	316	270	279	307	228	91	320	399	402	405	140
LOC100578363	238	237	204	270	186	207	196	198	182	122	166	182	235	182	215	197	228	210	141	115	71	93	35	42	113	17	33	43	201	236	335	53	248	283	295	233	74	178	250	218	128	187	172	56	192	233	250	275	42
LOC100578366	0	0	0	0	0	0	0	0	0	0	0	0	0	0	0	0	0	0	0	0	0	0	0	0	0	0	0	0	0	0	0	0	0	0	0	0	0	0	0	0	0	0	0	0	0	0	0	0	0
LOC100578367	41	41	30	37	29	23	19	19	23	9	8	17	25	17	29	20	36	17	39	15	25	20	14	25	19	3	16	17	30	33	46	1	49	44	48	48	5	17	38	23	26	16	25	10	19	45	44	59	5
LOC100578368	397	397	394	364	388	453	293	354	428	485	329	460	584	470	462	403	325	261	347	211	289	359	409	345	512	398	431	244	395	295	434	122	326	340	421	399	106	260	264	275	282	347	298	106	304	296	337	430	77
LOC100578370	792	763	657	919	753	718	718	665	607	496	526	667	859	815	787	668	915	600	614	483	313	350	147	224	496	34	122	321	747	822	1011	230	736	915	1024	751	208	583	772	721	581	653	546	315	678	959	846	948	196
LOC100578375	0	0	0	0	0	0	0	0	0	0	0	0	0	0	0	0	0	0	0	0	0	0	0	0	0	0	0	0	0	0	0	0	0	0	0	0	0	0	0	0	0	0	0	0	0	0	0	0	0
LOC100578378	103	98	58	105	87	88	59	61	61	57	51	73	87	92	66	43	74	38	35	35	30	16	11	20	25	4	16	21	65	49	104	23	92	108	145	96	14	39	60	59	38	86	71	14	77	86	97	69	22
LOC100578380	201	198	198	293	238	198	200	211	238	212	242	255	256	307	308	169	177	132	134	111	60	63	33	47	173	11	28	115	280	244	431	115	193	229	266	218	59	151	186	179	183	187	203	66	198	254	267	281	45
LOC100578382	54	38	44	41	40	57	58	57	31	27	19	32	51	58	52	59	71	39	27	37	30	25	14	14	18	2	2	8	58	50	31	24	62	91	77	75	20	31	52	41	41	43	56	34	51	43	46	62	23
LOC100578386	1318	1014	1023	1179	1385	1384	1316	1356	882	812	699	835	1359	1206	1177	982	1022	1042	616	575	357	316	162	198	625	33	45	233	1009	1222	1170	302	1296	1149	1390	1146	387	1187	1483	1435	889	1281	864	439	1223	1221	1287	1350	323
LOC100578388	1237	1046	1070	1276	1054	1054	879	946	746	642	644	766	1021	985	848	785	1318	992	1076	966	752	931	632	813	882	389	469	439	926	932	1053	270	1108	1294	1497	1264	338	864	1027	960	620	903	762	378	915	1166	1113	1142	248
LOC100578389	2218	1828	1746	2036	2741	2603	2502	2404	2213	2302	1788	2407	2115	2378	2138	1672	2497	2361	1784	1755	2340	2067	1840	2281	3052	2194	2255	1446	2137	2143	2065	520	2649	2355	2268	2067	913	2333	3643	2696	2177	3086	2430	969	2294	2217	3080	3305	414
LOC100578391	5	4	8	4	15	9	27	20	12	26	6	29	13	5	18	18	16	13	7	4	17	17	35	16	19	14	9	18	34	23	56	5	8	9	5	24	6	8	28	17	10	7	19	1	20	19	14	11	0
LOC100578394	664	593	463	784	681	725	436	595	592	394	392	653	435	360	550	329	528	423	462	322	396	540	467	550	603	206	241	265	427	438	658	150	718	575	981	849	329	565	606	602	380	388	462	257	370	362	423	623	133
LOC100578397	146	117	108	197	96	125	55	69	53	79	71	60	81	67	66	63	169	166	171	131	103	113	96	128	92	67	65	83	107	106	142	28	171	199	254	209	61	136	118	113	43	92	74	33	123	113	122	98	45
LOC100578399	88	97	60	114	99	84	78	90	97	75	78	96	133	119	104	86	47	62	37	53	27	28	20	20	30	15	33	29	135	92	167	25	108	89	124	115	20	55	86	101	94	129	99	46	95	125	118	139	17
LOC100578400	1	1	2	0	0	1	5	0	1	0	0	1	1	2	2	1	1	1	0	0	3	0	4	0	1	0	2	2	0	0	1	1	1	0	4	0	0	0	6	4	0	2	7	0	1	0	0	1	0
LOC100578404	3336	3015	2911	3826	3081	3199	3196	3248	2193	2027	1764	2176	3063	3076	3042	2740	3053	2347	1876	1523	1448	1244	694	816	1492	132	188	527	2706	2718	2770	887	3070	3075	3200	2954	896	2414	3132	3255	2081	2611	1725	990	2821	3045	3060	3474	755
LOC100578406	268	253	226	318	187	203	208	235	195	136	175	180	293	244	218	174	241	196	161	144	84	100	49	75	132	11	43	91	220	229	347	66	262	278	342	250	60	182	214	196	171	195	176	82	212	243	257	285	56
LOC100578409	96	96	84	73	95	126	107	106	85	114	73	106	103	121	94	119	154	159	191	108	106	162	185	167	206	112	121	86	92	98	95	34	139	121	112	128	56	86	179	118	111	151	140	47	156	145	200	139	20
LOC100578412	8006	7233	7007	7189	7125	7447	6858	6867	7467	6818	5154	7336	6442	7221	7002	5705	8617	5817	7500	6343	5931	7042	6100	6101	9324	3193	4381	3187	7396	7473	7500	3066	6053	7474	9490	7712	3018	5818	8102	8387	6282	7213	6756	3499	6263	6337	6041	8099	1671
LOC100578413	52	51	38	53	47	43	35	38	24	22	34	48	53	45	44	27	36	30	25	22	16	12	11	14	16	7	15	24	67	28	61	13	61	80	76	70	9	38	35	40	32	45	33	16	36	40	66	67	6
LOC100578417	30	18	26	32	24	19	13	14	13	5	14	10	29	18	32	19	26	17	17	23	18	13	11	13	11	3	10	8	27	30	39	2	38	28	36	27	2	20	11	21	12	20	12	14	30	45	38	39	7
LOC100578418	176	183	147	201	154	181	93	131	130	107	73	110	153	122	153	99	175	138	193	150	150	131	124	157	134	96	125	72	139	140	180	47	126	169	172	148	57	116	110	142	69	102	113	51	117	110	142	184	27
LOC100578420	3460	3387	2489	3350	2735	2962	2472	2430	2037	1686	1631	2251	3081	2391	2358	1926	2985	2276	3067	2511	2236	2007	2550	2496	2253	1497	2353	1069	2038	2000	2377	564	3113	3520	3354	2612	1064	1939	2203	2575	1776	2529	1921	726	1944	1916	2731	3315	405
LOC100578421	127	90	103	117	84	89	82	75	107	86	112	111	128	118	95	76	96	70	70	58	81	88	73	74	136	35	63	119	146	126	197	41	110	96	142	127	27	70	66	64	88	99	71	36	115	159	115	118	14
LOC100578423	3972	4088	4493	4228	3054	3680	2526	2461	2138	2246	1685	1914	2407	2591	2194	2242	5001	4479	4237	3915	4877	4811	4719	4634	3044	3233	2783	1149	2531	2530	2814	788	6213	5426	6223	5552	1793	3531	4328	5155	1896	2954	1975	1198	3995	3281	3849	3568	1267
LOC100578424	289	309	275	383	304	291	338	311	290	240	299	313	360	410	380	285	306	258	163	149	80	82	40	60	150	8	23	54	344	318	571	91	259	327	382	305	73	241	403	315	276	252	244	109	325	432	403	404	73
LOC100578428	274	272	202	362	226	294	219	233	246	193	214	334	411	352	302	246	181	172	124	149	59	58	20	38	95	3	23	58	290	298	576	77	300	319	347	313	58	206	271	258	210	273	215	84	281	412	370	433	50
LOC100578429	364	384	358	401	284	286	383	276	161	164	164	197	324	292	316	206	208	197	114	117	161	114	57	89	72	8	11	30	281	300	296	80	347	345	425	334	89	252	317	376	168	234	174	95	321	340	317	298	115
LOC100578430	74	70	60	58	87	75	70	49	83	62	48	60	69	90	62	65	93	59	59	73	64	70	94	82	124	89	55	44	50	44	61	19	53	66	78	68	22	60	55	67	71	80	57	30	82	50	73	100	19
LOC100578433	2225	2000	2035	2368	2324	2430	2209	2056	1656	1505	1288	1619	2027	1895	1923	1730	2506	1744	1630	1492	1352	1350	788	972	1761	243	362	582	1931	1764	1819	588	1859	1983	2274	1864	731	2053	2241	2285	1489	1911	1459	702	1903	2012	2119	2219	497
LOC100578434	2224	2618	2036	3861	2579	1817	1655	1470	1427	1008	1311	1570	2548	1645	1560	1021	3453	2215	1668	2115	2958	1890	1716	1635	1504	423	893	918	1551	1807	2463	405	2777	2843	3171	2869	1072	1611	2570	2196	1171	1275	1145	673	2541	2546	2448	2641	519
LOC100578436	180	151	197	157	138	174	161	122	91	115	89	118	142	102	98	113	303	264	213	267	275	361	383	342	202	333	260	92	142	101	194	45	281	226	299	237	110	164	306	290	112	161	120	52	192	202	196	165	57
LOC100578437	6038	5245	6497	15394	9354	9214	7902	7380	10596	7427	9214	8546	8848	9700	10717	8231	5479	3533	6250	3267	5338	6609	5365	7748	11828	7480	9424	5653	6705	8832	8449	2424	3462	2892	3359	5790	3006	4942	3240	4851	6641	6720	7833	3872	5814	7142	4531	6748	3716
LOC100578438	13	16	17	34	21	22	18	23	7	10	14	15	20	19	22	4	11	11	9	11	22	13	12	11	14	6	5	6	14	11	20	3	11	18	24	24	6	12	20	13	12	11	7	10	18	19	20	16	2
LOC100578439	4592	3778	3370	3727	4024	4041	3642	3493	3238	3104	1986	3221	4076	3976	3295	3252	5386	3512	4361	3487	5306	4996	6618	6161	4514	4438	4006	1460	5065	3494	3527	1300	4524	5216	5312	5134	1730	3822	4280	4420	3535	4622	3382	1832	4448	5670	5683	6118	900
LOC100578440	10	2	12	14	7	14	8	5	6	3	1	2	4	4	11	7	11	5	4	6	10	10	10	8	7	6	5	8	7	14	17	1	11	21	20	10	5	16	11	3	8	7	8	1	5	12	3	5	3
LOC100578442	3	1	0	1	2	5	11	5	10	9	12	20	0	6	1	2	1	4	3	2	3	5	13	2	2	3	3	3	3	4	7	2	2	4	1	5	2	6	8	30	12	7	71	2	3	4	1	2	1
LOC100578443	174	172	199	237	193	155	178	159	177	159	174	200	255	236	204	200	198	132	141	155	85	79	45	51	175	26	28	78	220	210	236	70	154	227	235	203	64	155	255	228	166	168	144	83	164	176	186	253	68
LOC100578444	39	49	31	92	49	38	34	15	20	16	26	24	23	24	24	20	31	14	41	14	16	12	13	20	30	4	7	10	25	16	48	4	45	50	48	41	10	10	26	33	16	13	27	12	25	24	25	31	9
LOC100578445	158	159	145	181	129	114	123	122	81	91	65	82	182	102	133	94	173	109	125	124	144	131	113	126	129	49	81	49	144	145	134	49	228	352	393	289	71	181	240	180	197	115	136	105	176	423	273	187	40
LOC100578446	2944	2676	2786	1962	1987	2505	1892	1911	1467	2098	1030	1560	1910	1785	1443	1603	4232	3525	3199	3114	3140	3503	3540	3824	2914	2917	2456	1052	1447	1660	1406	491	3013	2656	2767	2331	927	1964	2872	2627	1401	2172	1328	641	2413	1854	2257	2369	411
LOC100578448	69	73	52	81	75	57	75	62	69	85	87	91	83	109	93	69	68	51	71	47	55	36	29	35	70	22	24	75	109	89	162	29	86	74	99	78	27	64	59	78	84	78	75	29	76	105	83	113	26
LOC100578450	2861	2750	2687	3164	2407	2577	2359	2413	1562	1477	1293	1514	2464	2145	2073	1847	3222	2713	1959	1791	1389	1282	822	855	1292	89	279	541	2145	2410	2709	663	3153	3281	3736	2928	935	2076	2749	2761	1328	1978	1390	821	2423	2497	2791	2963	782
LOC100578454	70	96	69	67	82	112	82	43	58	33	41	65	64	66	68	47	93	95	120	112	108	56	90	73	92	179	191	44	75	30	97	31	98	161	233	210	69	74	104	118	52	80	73	32	68	97	122	261	30
LOC100578455	152	129	106	179	89	79	101	79	85	50	57	96	117	77	53	68	151	97	124	107	122	99	92	83	74	75	110	63	96	62	204	26	156	159	233	165	48	49	64	101	76	68	67	25	81	122	112	79	43
LOC100578458	0	0	0	0	0	0	0	0	0	0	0	0	0	0	0	0	0	0	0	0	0	0	0	0	0	0	0	0	0	0	0	0	0	0	0	0	0	0	0	0	0	0	0	0	0	0	0	0	0
LOC100578461	254	260	261	270	195	268	265	194	215	179	130	182	198	191	204	162	296	311	275	217	333	293	319	273	243	185	221	125	199	204	255	61	384	336	326	349	85	189	293	283	190	215	135	87	302	373	317	301	44
LOC100578464	346	242	176	372	141	208	145	139	115	57	83	90	260	198	186	108	139	89	87	104	102	72	66	92	64	13	26	41	147	138	181	27	155	222	262	146	21	67	144	99	60	93	59	56	127	136	178	138	59
LOC100578466	32	34	24	31	18	16	23	13	13	9	14	16	15	18	21	16	27	20	24	25	12	12	8	20	5	4	6	4	50	29	18	7	55	40	62	49	11	23	42	33	17	30	26	11	31	50	40	44	9
LOC100578467	636	600	539	430	458	628	462	413	357	395	250	490	477	463	357	338	513	398	635	404	445	433	771	617	310	545	372	110	312	280	205	85	509	546	504	414	158	326	391	494	293	473	536	161	304	249	351	422	132
LOC100578468	17	20	19	31	20	14	24	11	17	10	15	39	24	38	25	19	20	15	24	14	12	6	9	9	11	0	5	10	21	22	50	6	17	31	23	26	0	8	15	35	23	17	87	7	20	25	26	30	4
LOC100578472	771	745	614	1011	706	708	599	611	793	526	802	836	940	897	834	700	784	571	466	433	232	283	147	190	550	127	198	383	979	968	1612	242	678	752	906	790	189	516	664	692	595	834	667	279	776	961	823	1098	164
LOC100578473	358	342	309	467	295	330	315	313	355	294	383	445	428	457	402	307	315	284	253	270	147	147	88	91	291	36	73	248	458	462	708	107	385	411	481	422	95	246	352	320	323	361	345	165	345	476	410	557	112
LOC100578474	890	934	1102	1278	736	793	531	505	368	419	365	327	466	386	391	402	1338	997	1082	844	1319	1112	1227	1311	690	941	1027	259	312	334	479	110	1144	1066	1086	1023	258	574	620	789	283	445	280	237	679	496	578	483	241
LOC100578475	9	7	10	5	1	3	0	2	5	10	6	4	6	3	6	0	7	8	7	3	13	10	6	10	5	8	5	0	6	6	5	1	4	3	5	3	1	6	4	12	4	4	7	2	9	7	10	2	1
LOC100578476	4	7	5	5	1	2	4	1	4	4	1	5	2	3	2	3	1	1	1	4	6	4	0	4	4	6	5	1	1	0	6	0	6	2	1	5	1	4	1	2	1	0	5	1	1	0	1	3	2
LOC100578478	128	105	86	89	80	99	98	82	84	62	59	101	145	101	111	77	123	99	132	104	80	101	68	74	83	67	53	41	115	103	106	18	115	149	128	123	28	73	83	68	63	64	42	40	91	104	112	85	24
LOC100578479	722	690	505	796	556	584	507	440	466	381	505	600	700	695	606	593	535	397	305	300	122	118	37	57	178	8	11	84	551	555	827	174	613	577	676	550	127	343	439	499	357	447	403	147	503	507	554	640	123
LOC100578482	637	631	598	728	689	763	702	685	627	537	561	670	859	721	757	667	584	559	354	287	158	186	91	77	348	21	30	223	674	728	996	230	663	641	754	668	214	619	778	749	580	662	524	196	657	690	696	856	143
LOC100578483	261	216	184	304	274	277	226	272	250	205	267	272	315	318	337	246	245	223	149	173	78	93	50	66	194	32	48	137	331	335	571	77	228	223	271	263	48	167	220	227	184	268	160	83	239	340	311	331	57
LOC100578484	183	123	131	138	93	157	67	70	102	101	71	100	104	76	94	79	227	141	203	148	104	132	164	155	184	151	134	51	80	87	105	38	144	138	156	150	45	81	86	114	75	105	103	36	82	88	72	102	21
LOC100578498	723	690	689	965	908	943	691	688	486	520	485	442	700	633	657	519	924	738	770	620	525	680	687	769	670	260	418	304	745	551	770	155	786	966	1011	700	285	666	696	753	494	665	512	258	576	630	727	928	150
LOC100578502	8	8	10	13	9	11	7	9	6	8	8	10	13	7	14	4	14	17	5	8	11	8	18	8	10	14	13	11	16	11	24	4	8	9	18	16	3	8	15	14	3	13	5	5	11	21	12	10	0
LOC100578503	896	801	761	1092	885	1012	960	965	961	902	939	1064	1261	986	1180	855	997	794	851	703	615	729	414	564	1303	189	286	740	895	1001	1411	344	814	925	1054	865	341	795	1003	1009	986	1019	956	376	1053	1110	982	1168	214
LOC100578507	487	448	371	626	391	474	411	461	477	373	439	548	717	614	653	502	296	291	228	238	115	136	101	102	216	75	114	187	540	598	1009	203	449	428	505	514	119	341	452	469	362	474	383	181	517	671	575	790	138
LOC100578508	13	23	26	28	25	23	17	25	15	18	17	21	16	20	10	15	22	15	23	19	22	13	19	19	18	20	22	4	20	11	32	8	27	34	32	29	5	12	16	9	11	10	17	5	27	18	15	28	3
LOC100578512	138	109	130	187	78	45	53	39	40	45	34	39	77	85	84	41	142	80	138	137	138	99	111	150	77	41	67	35	46	52	76	17	132	126	153	125	35	78	83	83	33	55	37	19	87	97	87	102	11
LOC100578513	784	699	692	843	813	898	905	852	891	694	833	996	989	1027	1050	768	676	586	359	395	198	204	65	104	428	24	48	227	877	895	1237	314	673	716	860	771	228	630	834	975	790	819	755	374	863	892	821	1016	219
LOC100578514	0	1	3	5	2	2	3	1	1	5	1	5	3	2	3	2	5	1	0	0	4	4	7	3	8	8	9	0	5	2	3	0	5	2	6	3	2	0	3	7	1	2	1	1	8	2	4	0	0
LOC100578515	6646	5849	5425	6578	6114	6596	4988	5217	4894	4261	3062	5267	5882	5383	5061	4368	8276	5926	6684	5951	6825	8332	9072	8688	6044	5703	5077	2355	4592	3912	4867	1367	5723	5233	5565	5390	2338	5061	6486	6802	4180	5438	4371	1966	5385	5707	5769	6164	1208
LOC100578519	3621	3232	3505	3697	3747	4496	4350	3739	2906	2678	2196	2660	3850	3560	3305	3054	3597	3343	2768	2461	3061	2652	1674	1805	3222	605	790	1229	3424	3480	3758	1111	3141	3304	3213	2831	1633	4109	5798	5252	3086	4048	2809	1262	3980	3842	4117	4899	617
LOC100578522	1623	1528	1258	2138	1489	1573	1543	1427	1752	1248	1833	2047	2138	2031	1954	1561	1415	1244	920	808	466	653	323	397	1288	140	297	934	1899	1806	3500	549	1415	1466	1808	1722	411	1273	1920	1606	1573	1814	1520	636	1767	2122	1691	2143	399
LOC100578523	16	8	17	18	16	31	11	10	11	11	10	9	19	11	15	13	35	20	33	22	20	34	21	19	38	19	25	16	26	20	17	4	30	31	39	34	16	42	25	5	14	30	23	9	23	19	11	11	3
LOC100578524	620	646	561	851	663	633	592	521	656	497	604	769	1352	827	864	703	627	494	546	532	498	510	460	511	619	357	504	396	1006	824	1192	231	665	760	779	943	227	536	674	631	551	670	645	252	891	1129	906	1152	176
LOC100578526	361	327	377	482	375	388	373	300	437	304	348	410	421	413	481	334	367	263	274	226	135	150	58	98	275	37	43	139	481	459	621	118	322	390	441	393	113	262	377	345	360	424	328	161	358	471	364	482	96
LOC100578529	3559	3502	3661	3988	2886	2991	2548	2413	1477	1722	1389	1365	2658	2406	2388	1837	3971	3510	2638	2358	2780	2093	1745	1870	1785	425	589	650	2217	2607	2644	710	4498	4205	4995	4005	1228	2599	3757	3602	1681	2423	1413	885	3355	3083	3596	3550	1016
LOC100578530	128	129	93	164	114	133	120	150	102	80	90	125	139	137	145	119	90	79	58	69	36	29	11	12	45	4	7	29	125	133	195	48	123	149	213	129	40	79	167	96	91	132	88	34	144	172	179	246	38
LOC100578532	225	227	179	563	247	223	194	227	273	201	350	295	300	223	219	178	102	101	138	117	82	83	113	90	220	133	167	197	180	153	283	71	183	145	203	208	77	165	155	178	203	185	234	90	164	192	121	229	152
LOC100578534	355	352	207	347	259	324	194	257	270	181	274	375	374	369	316	303	228	196	106	143	67	89	33	42	128	13	43	49	331	353	594	90	345	338	394	358	59	196	249	274	265	286	238	101	363	400	420	544	50
LOC100578537	690	671	636	780	660	739	755	714	590	567	584	622	865	714	787	655	635	563	485	398	260	300	148	201	543	27	48	246	695	621	944	244	604	774	778	690	232	624	770	757	501	669	552	261	744	706	765	885	195
LOC100578540	25	11	24	28	9	8	9	7	14	7	8	9	16	12	10	14	18	8	9	13	6	16	6	9	14	5	11	14	12	11	28	8	7	29	15	17	4	9	11	8	19	11	17	3	16	22	16	20	1
LOC100578542	7	6	6	9	15	6	7	2	4	3	2	3	3	10	11	3	8	4	5	1	1	0	4	5	5	6	4	5	10	7	16	1	4	5	7	3	0	0	4	7	8	4	7	2	6	7	2	10	7
LOC100578543	0	0	0	0	0	0	0	0	0	0	0	0	0	0	0	0	0	0	0	0	0	0	0	0	0	0	0	0	0	0	0	0	0	0	0	0	0	0	0	0	0	0	0	0	0	0	0	0	0
LOC100578544	21	23	11	23	5	13	8	9	7	5	13	9	14	13	6	12	30	18	17	21	22	36	36	26	11	11	16	16	16	21	27	8	24	33	41	24	6	18	22	20	8	15	11	4	28	26	32	49	2
LOC100578546	244	221	206	354	195	245	164	160	196	160	200	233	271	212	233	216	232	195	168	148	96	102	63	71	210	44	51	140	276	267	423	74	217	258	302	317	44	152	227	171	171	195	204	89	234	246	244	313	66
LOC100578547	386	323	318	467	274	372	202	188	191	254	203	223	289	233	228	209	524	316	372	300	309	249	240	235	339	248	263	246	365	307	355	69	462	598	749	627	137	346	286	186	219	259	282	130	280	377	307	268	63
LOC100578548	74	81	54	118	121	164	108	115	169	99	147	192	167	145	149	127	64	52	47	40	67	48	65	53	74	12	38	85	201	201	213	30	99	120	154	147	48	122	148	158	138	215	213	79	153	240	212	276	9
LOC100578551	388	382	288	425	365	360	315	331	437	326	502	499	534	556	393	353	272	209	191	187	149	123	103	93	236	126	225	212	501	441	845	112	333	301	390	380	81	211	339	338	285	411	327	143	386	487	385	495	78
LOC100578555	2	0	0	1	0	1	1	0	7	0	4	2	4	3	0	0	0	0	4	1	0	1	3	6	1	7	7	1	11	4	14	2	1	1	2	3	3	7	1	7	2	2	8	2	6	2	3	4	0
LOC100578556	3092	3047	3094	3572	3188	3372	3380	3222	2353	2300	1848	2649	3124	3014	2725	2692	2728	2387	1957	1653	1648	1706	1052	943	2334	261	521	708	3008	2756	2722	954	2744	2756	3143	2807	1044	2643	3440	3413	2196	2764	2080	1101	2815	2959	2961	3425	624
LOC100578557	1019	1213	1311	1433	1071	914	689	804	699	764	799	616	750	884	671	896	1287	880	912	791	532	516	342	442	659	229	251	256	987	884	901	264	1040	981	1173	887	347	708	1113	893	672	738	655	337	930	845	856	1310	183
LOC100578558	9	1	4	2	2	4	1	4	4	4	3	1	0	1	2	3	4	2	9	1	5	7	7	3	4	2	3	2	2	5	2	0	3	11	12	9	0	4	2	6	0	3	0	0	5	3	8	12	1
LOC100578559	328	294	225	372	276	262	249	241	179	141	181	207	303	258	260	194	271	187	149	173	70	91	33	39	105	4	22	54	262	277	412	74	324	369	436	381	64	186	307	271	161	243	190	103	273	334	359	408	76
LOC100578560	638	559	363	725	441	596	466	545	697	445	624	765	792	875	820	548	297	259	222	242	110	103	84	78	231	48	61	145	686	731	1382	209	475	520	573	574	96	347	520	519	514	627	497	200	704	939	708	966	107
LOC100578561	2	0	5	1	0	3	4	2	1	5	0	1	3	1	1	0	0	2	8	2	4	6	4	1	8	2	10	0	2	0	7	3	0	1	3	3	0	3	4	3	3	0	1	0	9	1	1	1	1
LOC100578562	0	0	1	0	0	1	0	2	0	0	0	0	0	0	0	0	0	0	1	0	0	0	3	0	1	0	0	0	1	0	1	0	0	0	1	0	0	0	0	2	0	0	0	0	1	0	1	0	0
LOC100578563	947	919	923	926	850	999	858	1007	662	545	422	610	819	752	697	650	913	815	553	562	458	418	271	314	443	53	87	146	605	652	696	183	801	790	807	636	231	623	866	885	432	685	633	235	737	687	749	769	146
LOC100578566	78	75	62	119	44	43	66	80	110	52	60	72	89	99	79	50	43	37	36	40	19	20	21	16	33	10	26	27	45	49	114	21	58	121	85	97	12	34	56	40	48	69	55	24	57	70	61	85	24
LOC100578568	4	10	8	18	9	8	9	5	13	2	10	12	5	2	8	3	6	4	3	12	9	9	8	12	10	4	1	9	11	7	24	4	8	6	15	8	1	5	18	10	14	16	16	7	9	20	11	15	0
LOC100578571	35	29	29	31	24	52	17	17	31	31	7	25	23	20	32	12	35	36	36	32	35	42	53	44	35	57	32	17	15	13	23	5	38	40	44	42	17	21	32	30	33	31	23	16	26	32	38	26	6
LOC100578572	52	25	18	40	41	51	63	70	44	32	43	55	83	52	63	43	32	26	18	14	37	18	25	20	34	12	37	36	43	22	77	9	23	19	31	23	5	28	53	30	41	31	48	13	36	48	57	71	3
LOC100578575	152	104	81	159	105	114	105	109	90	55	88	77	129	96	120	98	111	81	63	80	57	46	20	28	92	20	23	19	146	130	205	48	141	206	193	190	52	80	133	121	90	105	111	55	119	136	153	156	18
LOC100578576	0	0	0	0	0	0	0	0	0	0	0	0	0	0	0	0	0	0	0	0	0	0	0	0	0	0	0	0	0	0	0	0	0	0	0	0	0	0	0	0	0	0	0	0	0	0	0	0	0
LOC100578577	2	2	8	3	0	5	1	5	0	0	2	5	4	0	3	0	3	0	1	1	1	5	0	2	4	1	6	0	2	1	5	0	3	5	4	8	0	0	4	2	2	3	1	0	2	4	0	3	0
LOC100578579	7366	6449	6343	7891	6339	6556	5410	5373	5009	4411	3943	5049	5760	5812	5154	4575	8227	5569	6520	5981	8634	7970	9064	8772	6085	6796	6778	2375	5352	4433	5705	1571	7884	8246	8885	8053	2740	5781	7116	7115	4951	6407	5377	3379	6259	6674	7227	7710	1807
LOC100578580	248	191	216	292	219	251	192	186	267	190	229	289	291	293	239	198	243	137	155	156	93	105	74	82	223	61	119	143	247	285	506	60	198	257	274	256	57	139	208	180	232	200	197	86	202	242	222	301	39
LOC100578581	184	132	122	167	161	224	175	220	158	139	150	187	259	232	182	157	112	97	74	100	65	67	48	55	109	18	49	80	243	207	322	60	135	188	194	167	32	124	175	158	129	174	162	70	216	274	245	311	40
LOC100578584	299	267	243	310	306	268	263	286	272	232	231	357	333	255	310	230	285	216	247	203	210	256	271	232	303	269	384	214	258	246	438	79	307	336	389	319	118	261	323	315	284	317	343	136	316	393	362	361	59
LOC100578585	0	0	0	0	0	0	0	0	0	0	0	0	0	0	0	0	0	0	0	0	0	0	0	0	0	0	0	0	0	0	0	0	0	0	0	0	0	0	0	0	0	0	0	0	0	0	0	0	0
LOC100578586	3075	3066	2973	3476	2863	3958	2677	2733	952	1782	521	865	2167	2298	2841	1600	2359	2252	2653	2122	883	1644	1634	2527	1023	561	427	248	1954	1434	774	436	1929	2078	1789	2160	737	1499	2693	1691	761	1258	592	351	1772	1620	1817	2860	519
LOC100578587	732	584	585	405	469	566	573	561	758	642	355	570	614	720	464	630	721	585	418	363	379	609	331	518	580	186	241	180	739	922	491	252	721	881	859	650	392	639	762	954	1017	946	960	330	946	909	1185	1016	74
LOC100578589	90	79	45	99	76	62	62	67	44	57	61	65	79	84	99	70	105	70	80	68	83	87	68	76	71	65	32	58	68	40	64	22	94	77	77	85	22	38	91	56	58	50	51	26	67	110	65	85	18
LOC100578592	0	0	0	0	1	3	1	3	2	2	1	0	0	0	0	0	0	1	1	0	1	1	0	4	0	1	2	0	2	0	3	0	1	1	4	1	1	0	3	1	0	0	2	0	0	0	0	0	0
LOC100578593	38	32	36	63	30	28	21	17	24	22	34	57	50	39	48	18	46	18	17	22	17	16	13	19	41	7	14	25	32	26	68	11	34	61	78	47	7	13	26	23	25	36	31	15	32	53	54	57	2
LOC100578596	77	80	66	101	55	47	37	45	29	28	32	56	47	60	41	40	54	49	45	40	34	30	45	35	31	32	39	22	62	60	61	16	72	103	122	113	17	35	61	54	36	38	42	16	65	54	90	75	17
LOC100578597	4195	4056	3930	4256	3489	3897	3204	3264	2566	2492	1790	2595	2996	3043	2855	2602	4216	3233	2731	2719	3490	2918	3291	2847	2866	864	1222	966	3171	2809	2826	959	4118	4337	5490	5223	1341	2899	4102	4178	2512	3251	2344	1411	3405	3800	3972	3939	1441
LOC100578600	2332	2311	2075	1864	1851	2252	1607	1715	1506	1679	1122	1446	1663	1568	1321	1401	2991	2133	2249	2026	2614	2987	3727	3287	1924	2491	2024	659	1360	1303	1293	477	2271	2114	2332	2205	818	1676	2326	2185	1354	1943	1411	682	1945	1840	2132	2074	376
LOC100578602	1021	843	859	936	1019	1113	1047	878	891	830	921	1005	1130	1078	1145	975	1110	738	664	616	444	485	170	274	845	101	130	432	1137	1032	1319	330	792	791	988	860	307	891	1069	1112	862	1014	914	417	958	936	945	1200	217
LOC100578606	1245	1279	1251	2054	1479	1760	1258	1330	1962	1367	1044	1453	1567	1530	1545	1201	1425	881	1601	925	1235	1513	1647	1912	2532	1621	1801	881	1296	1659	1635	386	934	1043	1158	1338	566	1222	1133	1462	1376	1430	1542	817	1205	1679	1254	1508	446
LOC100578608	358	544	490	582	350	324	403	373	288	278	243	428	623	531	405	382	939	963	897	822	774	667	456	580	417	292	428	253	624	643	634	142	725	830	1226	689	234	330	864	624	417	526	394	265	609	838	921	1045	190
LOC100578609	196	170	168	169	125	162	98	132	59	87	60	83	89	92	85	81	274	276	214	204	216	192	198	182	119	134	129	56	169	106	175	30	289	268	236	215	69	146	181	142	55	112	88	29	147	154	124	129	47
LOC100578611	231	238	250	261	221	203	207	185	149	159	111	141	181	170	182	170	386	299	323	362	400	394	402	429	230	343	269	139	258	161	315	48	287	305	369	293	115	225	286	296	153	184	145	69	223	264	264	234	66
LOC100578613	67	43	65	83	38	65	53	70	47	40	43	43	59	38	52	40	62	49	37	42	41	34	24	28	32	20	32	37	71	64	89	16	103	128	132	99	30	61	64	47	56	58	46	19	67	72	72	85	11
LOC100578614	14	10	12	23	5	5	3	6	2	4	8	10	9	8	4	3	9	5	4	10	9	1	6	2	1	5	6	3	3	2	12	0	9	5	3	16	1	1	8	2	3	6	7	1	2	4	3	4	12
LOC100578617	79	61	78	42	126	104	68	89	119	113	111	108	105	110	87	112	114	68	105	59	128	228	244	198	252	170	201	78	114	148	124	33	98	70	86	58	68	111	106	126	94	155	134	47	76	73	79	104	20
LOC100578618	303	209	266	423	360	592	282	287	767	561	502	523	550	564	512	465	246	149	176	287	514	321	537	337	773	533	656	439	462	511	826	167	343	216	241	324	104	259	465	338	366	418	444	166	528	674	524	566	115
LOC100578621	11868	10857	11448	10298	8893	10775	7538	7910	9230	9540	7028	9115	10438	9223	8008	8202	18084	10717	13249	12049	13797	15827	21425	18145	12599	16628	15563	4912	8834	7423	8647	3416	11685	10436	12513	11883	4043	7365	8567	9842	7471	9728	6982	3532	9077	9000	9262	10526	2618
LOC100578623	33	27	19	20	29	23	36	23	16	22	22	31	21	27	17	7	20	29	15	31	39	43	61	26	12	70	46	7	20	10	27	2	45	12	31	37	13	28	51	117	19	41	24	10	41	23	33	16	7
LOC100578624	607	608	490	785	792	883	738	699	995	726	904	1113	1130	927	933	677	702	543	557	466	383	449	330	367	993	119	268	781	879	888	1507	276	714	674	817	686	254	713	962	876	918	1100	980	335	943	1068	1012	1203	136
LOC100578625	2	1	2	2	0	2	2	1	2	7	2	3	9	3	3	3	0	1	2	0	2	2	2	7	1	7	4	3	7	9	5	0	0	4	7	3	3	6	2	2	3	5	1	2	7	2	3	10	0
LOC100578628	90	103	73	121	107	86	89	105	119	72	103	146	143	134	120	85	56	69	45	44	23	44	5	19	67	4	19	26	135	112	223	34	92	132	159	142	24	67	115	117	102	99	121	49	114	128	138	163	35
LOC100578629	280	313	260	451	298	312	304	280	337	228	323	353	363	362	294	249	286	249	196	220	106	136	71	93	289	26	37	197	338	329	554	106	262	311	341	333	83	203	316	326	266	340	291	121	324	378	346	388	76
LOC100578631	3617	3171	3295	3735	2883	3247	2401	2388	2305	2247	1665	2337	3006	2709	2225	2265	4582	3144	3819	3329	2952	3428	3397	3928	2950	1925	1616	930	2659	2582	2537	891	3126	3193	3624	3273	1334	2602	3176	3189	2158	2720	2166	1046	2591	2856	2998	3057	688
LOC100578641	11	9	11	20	12	12	7	10	16	3	6	15	24	12	17	11	23	16	15	28	16	13	9	20	22	8	7	2	24	27	27	1	27	37	39	38	9	7	29	25	14	14	14	9	22	25	31	21	2
LOC100578649	21	21	25	13	33	27	25	15	33	38	15	20	39	17	17	11	34	13	20	25	31	25	38	19	29	47	43	19	14	13	33	9	16	17	25	19	3	20	25	10	15	23	22	10	30	20	29	22	15
LOC100578651	7	9	4	4	11	11	15	14	9	15	10	9	19	21	15	14	17	3	15	11	9	8	6	5	10	9	2	8	13	11	14	4	7	4	10	4	1	11	10	9	17	12	11	7	15	12	17	20	0
LOC100578653	603	472	354	636	468	427	430	428	446	297	349	463	667	586	593	441	532	357	271	299	179	182	81	116	309	27	68	193	514	523	850	124	610	659	761	763	100	366	507	444	404	538	402	168	549	757	841	1016	152
LOC100578654	447	340	350	502	330	418	306	380	333	283	298	416	426	384	348	246	544	342	465	363	330	394	266	314	554	635	838	570	556	419	640	110	537	640	783	607	162	412	354	256	295	445	475	168	320	411	415	461	74
LOC100578657	76	75	60	85	49	27	32	20	35	29	28	31	49	36	47	31	69	67	35	58	50	40	36	41	23	11	18	26	49	59	68	13	72	106	104	114	6	34	74	60	41	42	48	25	54	67	68	77	8
LOC100578659	0	0	0	0	0	0	0	0	0	0	0	0	0	0	0	0	0	0	0	0	0	0	0	0	0	0	0	0	0	0	0	0	0	0	0	0	0	0	0	0	0	0	0	0	0	0	0	0	0
LOC100578660	4661	4714	4452	8303	4009	4102	4194	3967	3704	3022	4289	4089	4804	4400	4856	3559	4790	3545	3310	2546	942	1232	887	646	2481	300	712	1993	4468	4187	7412	1484	4595	4779	6165	5134	1036	2719	3502	3861	2965	3717	2834	1272	3392	4689	3379	4109	1681
LOC100578661	4680	4487	4039	5211	4428	4787	4549	4378	3658	2909	2647	3288	4821	4494	3779	3400	5595	3956	4486	3648	4492	4064	2365	3678	4485	977	1305	1396	4633	4150	5773	1379	4281	4335	5151	4479	1846	4174	5256	5125	3289	4476	3358	1789	4795	5515	5275	5987	887
LOC100578662	313	297	271	315	363	424	325	279	309	273	225	320	322	270	296	247	435	335	301	342	389	341	387	328	482	336	494	221	370	262	620	122	281	284	366	261	174	268	426	377	270	353	289	115	297	285	328	347	73
LOC100578664	2202	2265	1791	3614	1962	2162	1516	1670	2364	1694	1777	2316	2201	2309	2168	1826	2539	1742	2604	1764	2333	2501	2994	2392	3500	2623	2913	1347	1865	1873	2577	710	1886	2119	2656	2516	825	1492	1967	2165	1855	2088	1844	1097	2024	2335	2051	2583	428
LOC100578665	499	548	485	576	330	434	348	327	224	252	233	285	379	301	359	304	583	546	523	520	711	544	656	571	443	501	572	241	403	300	454	110	705	723	713	723	166	453	513	490	249	352	255	133	453	468	473	427	150
LOC100578666	43	32	35	64	18	34	52	20	40	19	18	24	46	43	28	16	57	31	57	38	36	57	35	51	34	20	45	40	60	58	111	8	55	94	59	69	17	33	53	37	36	56	29	17	52	40	57	57	15
LOC100578667	35	39	33	68	34	42	26	39	45	20	31	25	58	50	44	25	18	13	6	12	28	17	11	13	13	6	13	11	33	26	55	13	48	17	37	50	12	23	32	20	18	40	17	14	30	39	32	39	13
LOC100578668	7	7	7	7	0	2	3	3	2	6	4	7	8	6	4	11	3	1	2	0	3	2	2	6	4	6	6	3	12	6	10	4	8	7	6	3	5	7	3	14	2	17	12	3	6	7	1	12	0
LOC100578669	45	52	46	50	24	17	13	25	22	16	15	20	39	22	29	15	25	12	30	37	30	26	33	34	36	33	17	12	22	23	43	6	54	43	67	61	19	20	22	21	21	18	24	11	19	17	28	29	8
LOC100578670	0	0	0	0	0	0	0	0	0	0	0	0	0	0	0	0	0	0	0	0	0	0	0	0	0	0	0	0	0	0	0	0	0	0	0	0	0	0	0	0	0	0	0	0	0	0	0	0	0
LOC100578672	6	6	4	9	11	28	19	27	61	10	24	25	18	53	21	9	12	12	17	13	30	43	60	48	51	54	61	55	21	15	39	10	14	10	10	12	21	37	54	36	38	35	29	13	11	15	7	36	5
LOC100578674	347	316	299	373	273	301	320	335	226	212	217	257	356	358	318	269	321	319	139	146	64	57	20	15	67	5	13	28	316	320	368	105	393	359	452	372	99	224	393	328	202	320	207	94	316	360	328	417	99
LOC100578675	31	28	13	35	23	33	9	21	28	21	20	26	29	18	19	9	30	23	19	30	26	33	34	34	39	31	52	20	18	12	29	4	32	38	36	28	13	36	31	17	25	32	26	3	30	20	29	21	4
LOC100578678	793	1011	651	1157	606	639	474	372	330	277	470	465	682	642	638	331	779	465	616	536	607	511	434	557	440	99	298	391	765	637	839	115	1085	1239	1389	1088	149	469	702	547	411	553	467	242	791	1165	1098	1122	191
LOC100578680	9356	9997	10616	9842	7945	10108	7840	8283	4964	5241	3656	4405	6198	6927	6176	5191	14911	12010	9151	9945	5848	9022	5334	5572	6486	1709	2564	2428	6962	7209	7417	2036	11115	10887	11317	10824	4276	7831	12337	9931	4509	6815	4420	2675	9221	8735	8982	9410	2604
LOC100578684	230	172	157	222	145	184	115	114	217	149	186	250	254	289	206	151	166	141	115	122	66	85	68	88	215	62	92	162	226	233	480	73	193	207	245	216	43	127	147	150	163	213	166	73	198	259	226	293	46
LOC100578685	0	0	0	1	4	0	0	1	1	2	0	5	0	0	0	2	0	1	0	3	2	1	1	2	1	1	0	0	3	1	2	0	7	3	1	1	0	3	1	1	0	3	2	0	2	5	2	3	0
LOC100578691	145	156	121	159	121	119	122	137	80	91	70	105	146	165	166	124	150	109	82	54	28	20	9	6	28	1	0	28	115	118	157	50	118	146	225	153	13	66	115	113	72	74	78	35	123	126	125	155	36
LOC100578694	1283	1104	1097	1346	1314	1407	1372	1478	1325	957	1131	1458	1622	1686	1506	1095	1389	1016	868	777	575	719	462	450	1028	210	390	622	1477	1545	2214	394	1177	1315	1454	1211	390	1130	1438	1247	1154	1402	1102	457	1402	1749	1543	1706	265
LOC100578696	1479	1118	1308	1574	1625	1714	1469	1477	1508	1106	1048	1287	1459	1265	1280	1177	1518	989	1224	1079	1228	1317	1001	1363	1794	789	857	749	1277	1263	1433	426	1206	1383	1387	1752	646	1364	1504	1822	1381	1708	1393	755	1439	1633	1704	1714	413
LOC100578697	1103	1137	903	1397	934	1108	973	1100	1169	756	830	1292	1434	1522	1201	1055	781	675	434	460	219	235	111	135	388	60	92	226	1307	1405	2367	396	816	1097	1359	1264	275	743	1114	1049	866	1105	871	409	1131	1400	1195	1651	248
LOC100578698	676	678	578	586	403	395	345	382	398	457	350	478	441	435	428	399	655	453	523	443	514	349	501	460	392	301	392	241	459	403	485	106	696	862	929	734	151	333	427	418	350	456	458	177	398	421	559	593	109
LOC100578699	73	99	128	104	62	121	44	48	116	51	37	42	54	47	49	55	78	52	105	64	68	49	77	64	59	43	48	11	32	45	41	7	65	88	133	179	39	45	43	77	35	28	60	56	27	32	30	49	20
LOC100578703	212	154	191	149	566	666	448	438	704	682	611	710	646	509	589	928	132	97	149	76	185	254	312	193	1031	258	518	477	320	293	444	147	135	211	164	128	127	434	418	387	578	634	465	121	359	361	457	404	21
LOC100578704	73	90	67	103	62	60	63	42	47	32	75	80	90	92	72	57	79	54	51	56	32	33	9	34	60	6	4	34	117	79	202	31	61	110	105	117	22	44	60	55	40	69	73	22	73	128	85	120	29
LOC100578705	10463	9539	9750	9918	7697	8710	6833	6732	3850	4032	2752	3244	5198	4990	4741	4394	8698	6073	5693	4970	12954	8715	10525	9701	3499	1016	2146	1314	4950	4826	4625	1405	10207	10303	10289	9435	3096	6941	8964	10142	3527	5504	3347	2599	7059	7558	8386	7650	2137
LOC100578706	3149	2837	2710	3251	2228	2473	2128	2083	1796	1795	1362	1829	2170	2105	1873	1956	2940	1902	1989	1759	1478	1464	1244	1165	1652	536	784	575	2034	1720	1993	637	2617	2785	3161	2549	702	1694	1958	2232	1517	1986	1569	733	1921	2079	2263	2459	578
LOC100578708	1201	1000	941	1590	1138	1159	1104	907	1448	1070	1408	1363	1405	1372	1091	1021	1364	903	1332	954	958	1177	845	994	2015	673	974	1389	1536	1376	2263	609	1004	994	1398	1100	366	906	1052	1160	1320	1317	1329	497	1141	1352	1223	1495	192
LOC100578709	2705	2805	2582	3537	2956	3024	2591	2456	3035	2539	2585	3169	3383	3146	2989	2498	3389	2228	3022	2389	2779	2978	2962	2866	3593	2129	2840	1853	2774	2637	3368	989	2398	2502	2690	2792	1129	2285	2899	2943	2763	2850	2714	1140	2788	2790	2759	3263	648
LOC100578713	209	212	130	214	179	189	149	197	251	163	172	256	379	329	266	196	144	121	77	81	43	41	17	29	84	16	14	50	300	262	522	73	162	214	254	232	61	140	179	197	183	229	182	62	292	336	301	368	32
LOC100578714	44	26	46	28	68	38	43	37	40	63	53	75	45	46	65	28	87	60	41	45	55	114	116	92	109	139	164	72	53	29	79	14	56	42	46	48	34	49	66	49	45	63	34	12	54	68	67	55	6
LOC100578715	249	226	269	318	227	197	204	170	182	148	175	186	319	256	219	177	311	225	258	181	170	188	151	172	255	94	122	191	245	234	287	66	218	283	374	289	83	159	237	261	230	232	239	81	237	276	254	278	44
LOC100578716	14233	11902	13272	10357	10156	11260	8972	8438	9597	10352	8369	8852	10730	9380	8774	9352	14862	10236	11573	10105	7601	8256	9102	8177	14043	6274	8233	4493	9323	8443	8176	3010	10819	11343	11859	11341	4113	7513	9832	9650	7959	8396	8076	3859	8912	8548	9212	10887	2231
LOC100578718	257	254	253	222	213	241	228	201	208	190	139	249	262	220	211	196	259	148	248	222	246	305	393	443	295	258	228	94	193	135	138	75	218	192	232	210	87	182	151	250	203	227	269	91	205	218	183	272	56
LOC100578719	33	34	30	44	79	72	102	75	82	45	52	71	72	67	96	41	44	41	38	39	116	100	127	98	205	118	170	113	87	105	83	18	57	43	40	33	32	139	104	126	196	194	234	45	146	136	184	175	9
LOC100578721	1085	1035	1014	1192	1012	1117	1038	947	1098	839	1130	1192	1406	1243	1298	950	1132	813	903	690	513	673	338	434	1189	179	334	681	1231	1103	1517	361	1070	1108	1304	974	353	849	1132	1225	1010	1154	1011	485	1128	1148	1207	1409	248
LOC100578723	498	515	471	793	514	540	547	507	570	404	581	664	720	653	602	479	474	404	280	271	148	166	78	93	340	60	121	209	606	621	947	201	550	575	683	588	143	475	667	594	495	638	472	245	620	722	654	785	141
LOC100578724	2	2	0	0	2	2	1	3	0	2	0	0	0	6	0	0	2	0	1	1	0	0	0	3	2	0	0	0	2	3	3	2	3	0	4	4	0	3	4	0	0	4	0	1	0	1	2	2	0
LOC100578725	369	336	241	397	259	299	196	214	301	218	318	374	407	403	338	247	327	210	205	173	137	141	142	124	261	135	228	234	412	398	737	112	309	344	432	385	73	207	276	242	264	331	283	121	352	468	439	509	68
LOC100578726	141	144	147	190	121	120	126	135	104	74	83	88	169	158	158	97	135	101	67	69	38	32	24	20	53	2	9	30	140	152	228	38	173	169	202	160	34	89	159	129	83	134	71	45	156	176	146	143	44
LOC100578727	218	198	187	290	415	400	307	401	269	268	283	302	492	363	280	277	308	212	294	251	276	321	337	352	316	189	248	138	334	257	330	79	236	240	242	230	127	305	310	371	343	439	364	155	402	428	439	469	41
LOC100578729	1	0	0	0	0	0	0	0	0	0	2	0	0	1	0	1	0	1	1	2	0	0	0	1	1	0	1	0	0	2	5	0	3	0	1	1	0	1	4	2	0	1	0	0	0	0	1	3	0
LOC100578730	9	14	10	9	26	22	21	14	10	13	14	9	12	19	18	23	11	7	15	8	7	9	20	22	14	15	11	6	12	9	14	3	15	23	11	19	7	18	24	21	6	25	12	4	14	22	15	19	3
LOC100578731	8143	6246	6270	7981	13613	13876	14356	15477	15862	12967	13007	20085	14778	17054	15034	10603	5347	3845	4438	3722	3891	4462	3224	3679	6941	977	2039	5152	12675	12561	15329	4527	7148	6511	8383	6343	3313	11640	13647	13700	13861	14955	14399	5244	10518	11090	10679	15216	1268
LOC100578732	2	2	3	2	0	0	0	0	1	0	0	1	3	2	1	0	0	0	0	0	0	1	4	0	0	0	0	0	3	7	1	0	3	3	3	3	1	0	3	0	3	1	6	1	3	1	2	4	0
LOC100578733	1842	1451	1375	1867	4589	5100	4652	3733	4644	3283	5193	4723	4586	4086	3859	3454	1349	1027	1389	1103	2313	3110	2257	2709	4229	1905	2874	3265	2049	2097	3358	698	1316	1350	1322	1224	1222	2846	3906	3913	2979	3476	3672	1056	2281	2389	2730	2634	213
LOC100578734	455	420	274	602	343	357	318	327	480	249	310	541	516	571	511	403	204	179	143	138	82	72	88	76	162	67	86	117	510	494	850	144	482	477	631	482	80	221	320	335	328	387	325	176	370	622	537	729	131
LOC100578735	2	7	17	4	4	1	10	4	3	0	8	3	6	5	4	7	5	5	8	4	11	17	7	4	10	4	8	3	6	6	6	4	14	11	9	3	1	3	5	9	0	0	2	1	5	12	1	6	1
LOC100578736	763	704	618	758	741	718	749	750	803	658	749	808	948	992	834	676	734	557	488	488	292	317	273	247	699	151	257	484	852	773	1130	256	700	847	870	764	218	602	753	752	758	824	719	332	777	853	815	1036	165
LOC100578739	381	426	418	423	361	429	253	349	268	230	230	223	511	460	363	317	642	572	495	489	584	515	475	545	362	203	239	185	354	364	559	111	562	615	589	550	239	446	735	569	192	368	312	140	533	538	541	510	123
LOC100578741	79	49	63	80	57	70	60	43	51	27	33	56	66	44	49	34	68	41	86	70	80	91	118	102	52	57	83	35	54	30	84	13	41	71	64	61	13	42	30	40	19	30	26	22	34	45	25	30	13
LOC100578743	619	571	530	716	483	631	564	561	492	465	367	574	614	543	541	487	699	509	573	446	377	473	356	416	618	140	220	218	600	506	536	195	596	611	687	558	217	412	574	716	480	583	552	284	556	568	621	646	138
LOC100578744	51	38	44	43	23	33	29	40	29	13	22	24	29	16	20	29	59	40	48	33	45	45	43	34	24	41	43	25	30	37	36	14	47	54	56	53	10	39	33	45	18	22	26	13	29	34	38	39	13
LOC100578745	1730	1558	1574	1752	1993	2220	2077	2120	2128	1754	1686	2431	2668	2522	2374	1907	1576	1187	992	901	617	755	485	473	1247	173	314	700	2220	2331	2990	693	1525	1593	2080	1465	542	1667	2231	2117	1989	2488	1972	852	2120	2045	2330	2921	351
LOC100578746	61	31	41	67	69	52	58	63	40	46	53	41	69	82	64	41	39	44	33	20	25	24	12	14	30	1	4	17	90	63	139	26	54	41	79	63	11	29	45	57	49	52	53	20	64	78	98	108	7
LOC100578747	14	17	20	27	11	24	17	18	20	10	13	28	25	19	21	12	28	23	28	15	31	22	32	15	31	19	28	19	20	23	28	6	30	37	36	46	8	16	51	35	17	32	24	6	31	30	47	48	16
LOC100578751	3	3	0	4	3	0	4	2	0	3	3	5	3	3	4	0	3	2	4	5	4	2	2	2	1	4	11	2	3	2	29	0	5	2	1	5	1	3	1	1	4	3	1	3	4	4	1	4	1
LOC100578752	882	793	888	819	841	908	909	837	639	592	575	710	810	760	786	675	1150	925	906	812	485	580	423	437	748	157	181	369	604	689	712	216	836	853	907	799	282	679	877	838	597	754	658	253	717	761	790	822	222
LOC100578759	30	39	23	36	21	21	39	38	18	15	19	34	37	25	16	17	22	15	11	23	31	36	40	38	14	12	7	9	33	32	21	6	40	38	47	38	7	16	36	37	13	22	38	9	43	37	38	36	12
LOC100578763	619	583	440	672	568	495	497	478	660	439	601	756	856	787	701	523	564	474	321	400	229	231	104	222	377	37	89	191	771	754	1187	204	639	697	855	813	157	444	637	569	540	652	584	238	721	931	819	961	125
LOC100578769	2555	2420	2424	2670	2630	2913	2368	2522	2921	2785	2177	2987	2800	2977	2698	2602	3157	2053	2947	2142	2744	3411	4648	3545	4422	3075	3410	1784	2784	2479	2493	992	2139	2052	2634	2272	1186	2293	2294	2677	2531	2913	2607	1297	2302	2225	2384	2924	662
LOC100578770	902	799	639	794	800	807	766	810	542	593	468	457	802	503	478	608	1377	769	1145	664	951	839	1403	1324	1064	849	712	262	533	529	500	195	863	739	724	590	280	588	713	662	466	669	550	193	457	572	612	682	78
LOC100578773	280	250	201	364	197	196	191	182	218	161	204	258	293	265	321	232	237	173	127	151	85	88	44	53	99	17	41	80	321	304	467	112	234	242	314	283	63	183	201	220	185	194	181	92	291	341	273	330	88
LOC100578774	4804	4022	3971	3837	4256	4303	3341	3850	3614	3397	2284	3515	3791	3471	3079	3435	4795	3403	3976	3902	5900	5343	6449	5048	4020	2205	3578	1250	3206	3108	3905	1317	2545	3821	3742	3194	1832	3290	4206	4736	2760	3540	2780	1633	3615	3413	4012	4325	881
LOC100578776	2054	1792	1877	1534	1517	1495	1234	1235	1144	1091	643	1033	961	1093	1026	933	2434	1657	1771	1423	1386	1688	1969	1944	1217	1036	758	346	1093	920	909	371	1847	1687	1674	1528	631	1039	1008	1207	958	1288	1063	434	940	1038	1259	1296	439
LOC100578777	351	344	350	470	190	189	166	165	129	132	156	159	146	118	143	120	517	502	451	419	258	228	294	217	302	203	310	219	137	135	318	71	498	429	513	528	75	145	209	244	86	116	122	67	156	144	151	227	176
LOC100578779	3	5	1	6	4	3	6	7	5	2	9	3	1	2	4	0	7	3	0	8	4	1	0	2	3	0	7	1	5	2	6	4	6	7	12	3	0	5	3	2	3	2	1	5	11	9	11	9	0
LOC100578780	185	182	200	202	141	175	150	135	83	118	74	89	135	137	125	95	284	234	234	196	143	169	132	128	113	92	100	54	133	95	120	36	159	189	189	152	53	105	143	122	85	113	149	42	120	113	106	124	45
LOC100578782	781	690	543	961	749	950	684	831	1208	724	985	1309	1237	1393	1128	889	553	389	360	348	299	237	112	196	469	38	112	196	1349	1225	2020	310	677	815	836	823	206	589	778	792	982	936	903	441	1033	1514	1170	1736	147
LOC100578783	586	517	562	474	342	418	340	317	217	206	151	241	261	230	223	291	892	601	580	544	557	552	610	613	290	403	343	103	223	224	290	90	382	341	397	357	113	221	272	300	106	199	144	72	187	151	189	209	70
LOC100578793	0	0	0	0	0	0	0	0	0	0	0	0	0	0	0	0	0	0	0	0	0	0	0	0	0	0	0	0	0	0	0	0	0	0	0	0	0	0	0	0	0	0	0	0	0	0	0	0	0
LOC100578797	0	0	0	0	0	0	0	0	0	0	0	0	0	0	0	0	0	0	0	0	0	0	0	0	0	0	0	0	0	0	0	0	0	0	0	0	0	0	0	0	0	0	0	0	0	0	0	0	0
LOC100578798	2	6	3	2	1	1	0	6	0	0	1	0	1	0	0	1	1	2	1	1	5	7	4	5	0	2	1	1	5	3	3	0	9	5	6	2	2	1	1	2	0	2	0	2	1	1	2	3	0
LOC100578799	70	55	51	61	60	73	51	50	41	31	47	41	52	43	46	41	68	30	36	41	36	39	58	41	32	29	27	12	40	38	51	6	30	65	63	76	23	47	58	53	30	24	40	20	38	66	59	75	8
LOC100578801	45	66	61	56	61	102	39	70	75	65	63	79	69	62	89	53	83	62	61	61	72	69	72	40	105	51	60	45	71	69	84	28	82	66	79	96	16	53	67	80	88	59	64	34	79	74	73	79	18
LOC100578804	13	12	2	6	11	9	8	5	4	2	7	1	14	10	4	43	7	9	5	8	10	5	17	58	13	4	6	6	11	6	13	4	10	9	12	17	4	7	9	5	4	3	5	3	10	19	11	13	7
LOC100578805	257	279	226	293	184	152	150	126	125	95	172	152	261	187	184	150	277	192	188	193	92	131	70	97	140	22	63	106	290	280	360	45	384	479	492	425	95	195	241	227	170	180	199	100	336	372	423	414	79
LOC100578810	210	255	274	193	131	123	77	74	42	88	64	78	130	92	83	48	446	307	282	388	163	171	193	199	85	157	111	46	66	73	100	31	291	273	267	269	74	78	133	116	57	92	50	33	114	88	113	89	58
LOC100578811	44	39	28	65	37	21	36	36	60	29	44	55	65	69	64	64	31	22	5	8	9	9	4	0	9	10	9	6	40	45	69	8	49	49	64	52	6	29	41	30	30	33	31	20	53	60	59	93	9
LOC100578813	1660	1420	1545	1272	1058	1320	963	918	755	963	543	636	806	783	676	757	2123	1491	1713	1521	1799	1767	2347	2327	1069	1163	1067	369	737	674	707	252	1457	1081	1221	1044	472	927	1065	1200	588	921	591	314	870	881	1074	1081	214
LOC100578814	299	254	297	474	296	180	204	77	124	43	91	155	111	242	102	68	422	338	292	426	289	139	79	113	109	73	59	54	148	88	785	177	1056	641	903	1320	158	87	124	339	51	63	146	65	207	83	96	523	121
LOC100578816	402	387	618	2467	1616	1652	1687	952	1952	1418	769	1870	4202	2571	15638	1823	1045	527	755	833	2148	1142	2809	1923	1073	1447	2537	1484	1780	4550	4911	1388	625	814	356	1260	319	813	2151	2315	1982	985	1226	1598	4496	6309	2127	2895	1097
LOC100578818	6215	6005	5891	6801	4779	5428	3606	3923	3155	3373	1999	2885	3614	3714	3174	3251	7478	5514	6974	5579	8394	7276	8491	8533	4922	5395	4526	1681	3673	3139	3739	1211	6545	6033	7193	6557	1953	4332	4642	5885	2997	3891	3137	2119	4359	4210	4553	4776	1711
LOC100578820	99	103	97	119	109	103	83	88	67	67	73	78	148	120	115	101	114	74	81	99	75	73	57	67	99	22	39	42	128	134	184	33	106	134	147	164	31	90	143	126	80	95	98	39	121	157	169	175	19
LOC100578821	0	0	0	0	0	0	0	0	0	0	0	0	0	0	0	0	0	0	0	0	0	0	0	0	0	0	0	0	0	0	0	0	0	0	0	0	0	0	0	0	0	0	0	0	0	0	0	0	0
LOC100578822	38	16	17	26	42	33	42	39	22	22	10	22	66	29	53	25	31	28	16	31	21	53	57	56	37	7	46	18	22	26	40	10	39	45	21	20	12	27	57	47	37	23	35	9	48	62	61	71	4
LOC100578823	923	851	788	1143	766	682	701	614	530	354	463	482	914	806	760	593	995	654	613	616	546	443	189	376	488	75	132	198	807	909	1125	191	1173	1324	1443	1210	305	692	907	911	517	640	575	313	932	1048	1262	1319	237
LOC100578824	181	201	170	139	135	142	87	86	99	100	81	91	127	112	91	99	243	174	164	169	230	181	228	177	134	111	148	45	98	95	114	34	235	276	294	276	64	122	148	172	107	111	93	59	117	131	166	149	53
LOC100578826	4481	3983	4097	4284	3801	3913	3642	3131	2912	2796	2201	2911	3777	3889	3508	3127	4477	3063	3766	3083	3954	3680	3403	3829	3762	2022	2154	1127	3708	3324	3228	1238	3561	3745	4097	3764	1309	2742	3403	3481	2500	3270	2573	1229	3155	3577	3398	4265	704
LOC100578828	728	675	791	812	696	667	539	540	567	587	468	562	698	676	662	565	1020	756	846	682	617	680	893	783	782	567	643	376	651	584	674	243	654	813	726	711	262	460	663	660	435	581	441	211	665	621	662	787	201
LOC100578829	17	16	21	29	22	23	29	3	27	16	16	16	18	17	18	17	20	8	12	8	5	4	51	12	52	9	17	28	15	32	18	8	3	24	20	12	10	13	22	26	30	28	25	19	15	8	9	14	13
LOC100578830	24	34	43	30	24	17	21	7	14	21	23	10	23	21	19	17	31	28	53	33	30	38	38	38	21	25	29	12	29	23	31	10	39	57	53	70	10	19	30	32	9	13	14	10	22	20	34	19	7
LOC100578833	53	53	30	54	73	54	67	49	67	43	46	84	80	60	75	51	18	10	8	8	8	8	6	10	6	1	3	18	54	62	69	25	34	36	62	48	12	30	52	54	44	58	59	20	56	73	68	67	21
LOC100578834	130	148	143	190	181	168	175	170	138	120	110	151	218	175	160	108	198	142	192	137	76	103	53	76	201	47	44	170	177	150	250	46	143	174	148	141	45	99	164	152	119	104	135	35	120	131	157	163	27
LOC100578835	835	893	850	1027	702	614	542	503	371	340	400	401	748	577	623	467	1142	801	919	752	1219	974	1044	1189	798	626	909	363	823	788	1099	160	1150	1325	1234	1243	388	703	1041	925	428	574	490	271	852	1070	1267	1165	246
LOC100578839	3063	2860	2558	4533	2311	2300	1979	1724	2006	1563	1408	2388	2447	2440	2235	1560	3350	2323	2950	2100	2384	2125	2055	2714	2145	1473	1940	1504	2383	2149	3532	587	2195	3629	3731	2288	663	1798	1862	2168	1734	1850	1592	856	2247	2438	2798	2448	589
LOC100578841	4	8	5	3	8	4	14	8	14	5	8	12	5	6	4	3	10	13	7	6	16	11	23	12	10	32	23	4	16	9	34	1	6	5	5	9	3	11	19	22	13	13	16	6	14	12	8	10	0
LOC100578842	14	3	7	39	2	7	10	12	3	2	7	4	8	2	3	8	11	8	8	7	7	18	14	8	4	5	3	5	4	8	40	1	11	6	3	3	6	3	5	5	5	5	3	1	7	6	6	23	1
LOC100578852	310	288	320	539	318	231	385	262	217	171	244	224	381	309	414	215	331	212	270	200	87	123	30	73	171	7	26	62	284	294	344	76	291	388	416	372	93	212	248	270	248	270	191	101	245	359	239	279	102
LOC100578853	411	363	251	480	329	376	358	434	407	273	376	512	602	582	505	409	172	192	128	147	69	49	41	43	115	23	28	88	536	495	849	167	350	374	459	402	96	261	390	411	319	366	326	135	467	640	526	656	66
LOC100578854	742	713	646	690	691	739	663	606	516	461	362	479	735	649	553	525	995	740	774	681	597	581	607	668	792	302	344	203	512	591	562	217	701	743	758	666	332	583	907	818	451	586	419	234	755	671	780	784	137
LOC100578855	1	0	5	1	1	1	1	1	0	0	0	0	0	1	0	0	0	2	0	0	0	0	0	0	2	1	0	1	2	0	0	0	1	0	2	1	0	2	2	3	0	4	3	0	3	4	0	0	0
LOC100578860	2	0	0	0	0	0	2	1	0	0	0	2	2	1	1	0	0	0	0	1	1	0	0	0	0	0	1	2	1	0	4	0	0	0	0	0	1	0	0	0	0	2	0	0	1	0	0	1	0
LOC100578862	4	14	15	7	7	6	7	5	5	5	2	5	11	3	1	7	25	11	10	7	42	18	31	24	20	6	5	5	9	8	8	2	22	26	31	14	10	10	17	16	8	4	5	2	6	16	10	10	6
LOC100578864	722	667	553	974	637	660	677	566	742	482	590	885	974	850	863	619	550	521	254	292	108	109	38	46	206	17	12	112	865	759	1313	233	589	747	837	711	122	443	671	636	582	665	515	259	696	767	814	963	171
LOC100578865	2651	2323	2412	2841	1793	2400	1831	1797	1459	1539	1211	1531	1719	1635	1428	1353	3351	2899	2911	2382	3429	3231	3605	3340	1836	2402	2217	931	1725	1406	1950	523	3504	3159	3293	2838	979	2045	2774	2864	1359	2108	1277	726	2210	2132	2500	2242	591
LOC100578866	32	42	31	67	55	25	57	34	21	14	30	34	37	32	31	26	57	28	39	26	39	31	23	33	24	9	10	20	26	23	58	12	26	43	29	42	9	34	67	45	17	31	19	6	31	37	32	49	8
LOC100578875	773	715	610	821	727	721	657	702	619	420	515	600	793	701	708	484	886	650	560	525	364	502	227	315	554	90	158	316	668	704	1022	192	741	818	899	794	193	499	640	742	515	726	507	247	639	850	753	874	168
LOC100578877	56	54	50	46	41	27	25	34	24	35	15	35	31	36	36	19	58	40	39	30	44	43	53	32	38	28	30	8	45	28	40	8	68	85	86	76	23	41	47	62	36	29	38	32	47	44	56	60	7
LOC100578879	2764	2435	2380	2527	2844	3149	2977	3232	2729	2483	1829	2952	2751	3174	2600	2649	2695	2081	1890	1665	1418	2053	1446	1471	2669	647	713	812	2874	2333	2278	978	2293	2131	2562	2210	1038	2250	2889	3103	2480	2818	2450	1047	2501	2662	2727	3266	617
LOC100578881	30	16	20	28	19	16	18	30	28	15	18	40	16	32	37	34	14	16	6	13	1	6	3	5	9	1	2	3	37	30	34	10	13	25	29	40	8	10	17	14	25	22	13	12	19	34	25	30	4
LOC100578882	304	412	382	389	234	289	202	198	99	136	115	71	161	112	130	117	431	431	465	439	578	392	442	391	216	418	511	113	119	133	252	30	526	411	462	486	131	226	367	385	73	131	77	60	261	185	256	192	154
LOC100578883	1597	1313	1450	1605	1390	1406	1336	1175	1057	1008	803	1145	1365	1441	1382	1204	1690	1239	1341	1120	1447	1378	1129	1364	1569	590	589	388	1318	1276	1258	466	1242	1310	1519	1307	497	1078	1211	1350	962	1253	903	513	1221	1328	1358	1639	311
LOC100578885	4000	3694	3473	6042	3340	3591	2988	2666	2164	2162	1640	1942	2974	2537	2357	2067	3516	2152	3518	2492	4473	3348	4200	3910	2588	1939	2334	891	2944	2259	3352	682	2869	3565	3548	3247	1269	2437	2425	3213	1632	2251	1743	1173	2684	2836	3226	3323	684
LOC100578886	2	1	0	0	4	1	1	0	4	0	2	7	2	2	1	2	3	1	0	0	0	0	1	0	1	0	1	1	1	0	2	0	1	0	7	3	1	1	0	0	1	0	0	0	2	1	0	7	0
LOC100578888	1520	1369	1389	1228	1463	1524	1289	1303	1093	1166	675	1024	1196	1279	1035	1077	1630	1144	1268	1187	1458	1398	1520	1479	1427	767	650	368	1168	1096	905	377	1186	1131	1207	1144	481	1098	1386	1452	929	1308	957	471	1124	1111	1219	1444	261
LOC100578890	170	199	158	289	146	205	195	172	234	157	176	217	256	286	277	196	151	104	75	105	41	40	18	35	62	17	24	37	297	295	401	89	242	247	287	303	79	154	290	224	181	191	176	73	222	284	283	338	61
LOC100578892	279	318	225	361	240	282	249	242	279	196	229	303	337	353	302	220	187	225	110	99	82	69	51	52	100	21	47	85	293	364	510	88	296	262	306	290	86	178	316	285	226	270	217	86	290	400	328	444	71
LOC100578893	5167	4894	4463	4783	6314	7373	6243	6207	6300	4953	4684	6594	7126	6846	6503	5109	5423	4253	3671	3621	3164	3955	1991	2426	7066	947	1542	3276	6185	7137	10016	2121	3070	4737	5084	3595	2214	5416	6661	7478	5771	6947	5938	2336	6649	6330	6301	7173	1016
LOC100578894	7	3	10	11	7	12	9	13	12	7	6	12	8	10	10	4	16	20	13	16	10	8	12	5	22	6	8	21	21	13	18	1	19	22	18	18	6	20	17	8	13	9	22	1	9	16	13	8	2
LOC100578899	7571	6884	6980	7999	5153	5553	4049	3986	2737	3292	2338	2142	3322	3238	3051	2744	9871	6152	7436	6308	8090	7011	8579	7772	3956	3888	4035	1279	3207	3208	3687	842	6439	6991	7231	6404	2154	3962	5204	5290	2517	3560	2170	1349	4212	4140	4762	4795	1196
LOC100578901	397	407	302	514	475	393	490	523	487	375	404	519	594	576	594	478	285	192	169	150	141	155	99	109	280	21	80	187	569	503	676	157	308	401	435	363	104	315	420	439	411	432	381	141	447	575	501	609	86
LOC100578907	750	699	670	932	982	998	939	831	858	651	756	878	1198	1082	978	749	859	653	740	534	561	536	383	437	961	263	432	524	889	955	1046	310	799	965	1057	988	355	766	945	893	943	1062	827	337	857	1128	945	1205	236
LOC100578909	3232	2976	2646	3334	2919	3164	2518	2404	2760	2438	2093	2743	3449	2920	2561	2195	3547	2679	2447	2297	1675	1853	1490	1593	2886	820	1345	1465	2886	2568	3169	808	2948	2885	3500	3066	893	2310	3056	2915	2344	2793	2475	898	2996	3188	3282	3432	569
LOC100578910	20	15	16	12	18	6	4	18	10	6	11	11	12	13	11	9	6	16	10	5	8	4	4	5	3	5	1	6	7	17	28	5	4	12	9	9	1	4	12	5	7	10	8	1	1	12	8	5	4
LOC100578913	47	29	36	59	25	39	44	45	25	31	19	40	50	45	36	25	36	24	18	21	22	22	23	12	24	27	39	26	36	23	37	7	60	68	69	76	23	41	47	48	40	38	45	16	48	54	38	48	7
LOC100578919	15	10	6	18	15	9	8	13	10	13	10	21	22	7	14	10	16	3	9	9	5	5	5	5	13	4	1	16	15	9	15	2	12	11	13	10	1	8	7	6	17	15	11	6	9	24	15	21	1
LOC100578920	15	10	12	27	15	7	14	11	1	13	7	18	6	14	3	0	8	12	35	14	16	10	11	11	23	12	6	17	18	17	15	4	41	36	83	48	4	24	19	9	12	26	16	6	32	44	57	45	5
LOC100578921	357	315	230	346	304	344	282	316	440	306	391	505	488	471	417	297	198	160	142	148	103	57	87	53	220	60	111	218	496	420	901	121	312	353	408	380	70	238	290	314	340	422	359	125	361	506	409	492	60
LOC100578924	321	303	278	353	344	362	339	322	337	290	293	366	401	378	403	306	325	272	263	237	153	217	96	155	289	59	107	212	321	319	425	115	271	290	345	294	100	246	339	347	295	329	341	136	349	385	382	394	76
LOC100578925	102622	102794	111268	92222	81255	95603	77256	77065	47055	58746	33322	45663	63064	66290	52153	56582	113510	84638	80514	72160	113129	90286	123360	108213	57481	29824	33383	17648	55570	58271	48962	20667	134196	115150	128965	110509	46872	79452	111625	118653	47909	72091	40330	26417	99107	93142	93145	88487	25687
LOC100578927	3424	3236	2866	3799	3160	3475	2836	2865	3745	3197	2978	3762	3929	3853	3783	3086	3840	2610	3110	2466	2142	2552	2085	2059	4099	1318	1768	2195	3437	3241	4126	1218	2982	3022	3572	3176	1145	2552	3015	3257	3223	3649	3402	1380	2896	3014	3254	3796	799
LOC100578928	3387	3489	2887	3966	2837	3628	2365	2329	4727	3344	3808	4140	3691	4146	3366	2721	2868	1953	3221	2047	2462	2349	2761	2521	4560	3488	4457	2603	3278	2840	4430	1071	2150	3160	4351	2813	655	1936	2075	2480	2653	2968	3504	1820	2048	2444	2843	3037	618
LOC100578929	4793	4009	3580	3842	5453	6574	4777	5263	4837	6050	3430	5622	4792	5055	5200	3885	4472	3215	4287	3410	3919	5849	7362	5423	7927	5295	5045	3173	4988	4611	4388	1742	3009	4461	3702	3017	1793	4505	6124	5919	6078	7151	5301	1893	6113	6010	5553	6950	556
LOC100578931	837	806	751	1128	778	781	859	780	786	644	800	813	1005	948	928	812	970	677	655	600	308	347	193	247	639	82	149	399	897	927	1160	308	883	931	1076	955	243	653	823	795	722	810	676	319	704	918	842	1026	265
LOC100578935	0	2	0	0	1	0	2	1	0	0	0	0	1	2	2	0	0	0	0	0	0	0	0	0	0	0	0	1	1	0	0	0	0	1	0	0	0	0	1	2	0	0	1	0	2	0	0	2	0
LOC100578936	179	174	167	236	186	209	160	191	212	127	186	216	217	280	248	184	189	128	91	85	60	37	23	39	80	6	7	16	263	238	321	47	196	232	241	213	71	138	199	197	135	173	170	77	229	274	238	314	51
LOC100578937	1536	1439	1329	1890	1343	1386	1291	1303	1362	1049	1305	1396	1812	1604	1605	1343	1598	1194	1273	1088	749	808	429	638	1441	202	387	864	1566	1524	2408	488	1540	1636	2037	1851	434	982	1481	1369	1022	1232	1161	492	1422	1763	1624	1861	377
LOC100578939	2515	2336	2214	3852	2022	2044	1409	1701	1576	1606	1324	1690	1553	1391	1485	1368	2824	2002	2583	2139	2374	2379	3249	2990	2144	2439	2129	819	1470	1207	1417	496	2804	2494	3300	3122	973	1667	1802	2144	1419	2037	1583	744	1803	2076	1770	1766	628
LOC100578943	483	432	424	575	426	490	451	492	652	457	711	694	687	679	673	481	412	338	316	348	241	227	204	262	602	61	94	371	587	637	1112	228	451	441	612	502	155	349	473	436	540	555	468	213	569	643	586	724	90
LOC100578947	2782	2628	2858	3287	2555	2907	2841	2540	1937	1847	2005	1875	2818	2440	2460	2066	3419	2969	2136	1808	1509	1824	711	1056	2503	250	387	825	2234	2720	3080	783	2949	2748	2958	2603	1135	2541	3644	3070	1981	2717	1865	969	2807	2848	2806	3020	574
LOC100578949	18	14	21	11	13	13	9	14	19	10	16	8	38	12	18	14	8	8	14	11	6	4	6	8	4	4	14	7	32	19	27	5	14	14	12	19	5	6	6	1	4	12	21	1	5	10	11	16	0
LOC100578952	174	112	111	191	111	123	77	83	62	42	57	63	114	94	82	69	159	105	149	106	121	108	93	105	89	65	75	59	100	101	181	25	205	297	306	195	55	92	124	124	49	83	96	58	79	135	147	154	26
LOC100578953	3252	2973	2871	3052	3362	3768	3061	2924	3004	2644	2129	2645	3872	3471	3153	2794	3660	2793	3174	2728	2976	3136	2365	3207	4002	1494	1843	1385	3359	3201	3191	1057	3177	3675	3893	3465	1257	3226	3967	3873	2875	3946	3064	1445	3475	3723	4073	4790	601
LOC100578955	13386	12781	14118	16666	6946	7165	5572	4811	5360	4086	4287	3131	3595	3043	3829	3481	11999	6518	9330	6772	8651	4497	7319	6093	3732	1064	2348	1467	4105	4037	5093	1115	8927	11243	16939	9598	2516	4094	3750	7870	2736	3370	3343	3311	3153	3486	3844	4333	3443
LOC100578957	112	93	69	74	56	79	40	56	44	36	31	34	53	59	78	52	93	71	83	105	135	119	97	99	70	106	98	35	70	67	122	16	158	194	150	146	40	97	118	86	43	76	63	29	105	91	81	104	21
LOC100578965	446	433	436	460	143	158	131	124	84	93	73	60	124	96	112	83	424	441	351	322	239	137	187	150	92	96	155	47	129	134	318	35	580	615	752	589	55	125	200	173	52	88	93	44	133	123	271	220	122
LOC100578966	578	557	490	835	501	540	482	423	618	427	563	704	674	774	598	521	590	423	407	339	245	263	100	201	470	54	109	188	618	635	1041	200	634	626	909	687	154	401	625	573	547	575	507	251	623	651	638	820	148
LOC100578967	62	26	83	25	80	102	42	68	83	23	18	40	30	59	118	132	24	1	12	11	25	2	2	1	0	26	14	0	2	1	9	0	6	5	7	6	4	1	4	6	1	4	0	1	3	7	5	2	0
LOC100578975	231	201	172	255	196	165	201	184	165	126	140	173	246	264	216	156	184	138	107	110	65	58	27	39	112	1	9	58	248	215	327	71	208	246	306	246	54	144	216	201	142	174	125	67	186	278	241	292	46
LOC100578976	7408	6744	5899	7031	5599	6340	5240	5062	5758	5172	3674	6228	6610	6481	5587	4624	7178	4362	6198	5339	5737	5722	6726	5745	5374	4104	4774	2174	5944	4678	6445	2028	3852	6338	6714	5078	2017	4050	4929	5818	4841	5567	4341	2015	5278	5205	4996	6128	1208
LOC100578978	7	4	8	7	3	5	6	2	8	6	4	3	6	4	7	4	6	7	10	7	1	2	0	3	1	0	0	2	10	12	10	2	3	6	6	5	2	4	3	4	1	4	7	0	8	8	4	7	3
LOC100578984	718	624	506	727	438	466	354	394	341	294	214	280	456	338	339	345	692	437	475	397	466	399	505	506	356	279	250	130	388	321	414	81	725	799	796	714	197	328	382	453	285	440	324	187	432	596	533	554	181
LOC100578988	146	145	99	148	117	139	86	112	126	80	125	112	138	144	144	129	132	123	74	98	42	33	27	26	71	5	4	25	161	148	205	55	123	158	228	163	33	95	166	142	102	121	78	56	118	159	140	177	37
LOC100578989	19	17	24	17	12	22	26	21	12	12	11	6	18	15	15	17	28	28	16	12	23	32	29	26	13	33	24	11	19	16	24	3	25	20	16	28	5	11	27	33	18	29	12	9	24	21	21	15	7
LOC100578990	557	661	567	692	327	437	196	239	229	230	201	153	314	219	221	197	962	672	823	662	569	475	504	613	381	423	506	188	363	267	410	62	983	1240	1216	893	166	350	432	315	170	327	266	142	306	415	536	407	102
LOC100578992	0	0	0	0	0	0	0	0	0	0	0	0	0	0	0	0	0	0	0	0	0	0	0	0	0	0	0	0	0	0	0	0	0	0	0	0	0	0	0	0	0	0	0	0	0	0	0	0	0
LOC100578995	2761	2864	3468	2495	4415	4017	3000	2859	4483	3633	3768	4777	4796	4600	3764	4531	2969	2540	2034	2340	2120	2477	1583	1288	2744	647	1320	1467	4762	4698	5676	1591	2672	2313	2949	3998	1535	2661	3359	4344	2812	2718	3773	1757	2367	2604	2587	3890	685
LOC100578998	16	27	12	28	15	25	12	9	8	7	15	12	5	25	8	4	16	20	9	6	5	6	4	2	4	5	0	5	21	15	27	1	20	42	44	24	5	11	14	9	9	10	18	5	14	29	24	22	4
LOC100578999	164	136	105	182	116	127	160	113	105	92	96	127	170	158	192	142	98	105	45	59	25	18	16	11	19	2	12	28	121	160	198	47	157	166	178	167	29	83	123	122	87	146	111	44	127	146	166	188	38
LOC100579003	1035	935	757	1214	823	916	854	819	706	588	625	915	1179	1041	1001	775	854	585	627	534	332	409	256	328	578	60	160	313	1025	837	1095	302	924	1167	1344	1086	245	708	834	931	742	788	716	363	892	1119	1149	1250	270
LOC100579005	14	12	22	13	31	29	19	20	62	27	25	43	20	30	27	33	26	38	43	38	42	38	50	21	114	22	76	41	42	26	52	13	21	9	20	17	5	21	20	17	23	20	22	9	18	22	14	22	1
LOC100579007	54	55	51	61	46	40	18	27	29	23	35	31	83	36	49	30	52	39	29	48	61	59	54	50	54	57	64	40	81	41	83	6	58	66	65	46	12	26	32	32	22	34	32	14	42	61	72	64	23
LOC100579008	84	72	46	88	90	141	99	99	101	78	148	123	135	114	95	89	62	48	36	39	37	33	24	15	58	13	36	55	116	106	181	27	68	83	91	85	28	69	102	94	98	115	95	28	104	147	119	159	28
LOC100579011	0	3	2	0	1	0	1	1	2	1	0	0	3	3	0	0	2	1	2	0	4	0	2	5	1	3	3	3	8	4	17	2	2	0	6	9	2	0	1	7	0	1	0	0	1	0	2	4	0
LOC100579015	265	232	190	265	283	273	245	238	272	196	231	247	391	371	240	233	238	207	132	183	95	129	46	69	154	17	48	110	262	314	506	59	264	287	341	312	68	247	278	241	229	296	289	87	380	392	384	462	43
LOC100579018	1	0	5	0	0	0	0	2	0	0	4	0	0	1	1	0	1	1	2	2	2	3	1	0	3	0	6	0	3	2	2	0	3	2	1	0	0	0	2	0	3	0	1	0	1	0	2	0	0
LOC100579019	87566	107789	86542	193964	99927	134682	93118	98071	248169	144626	230500	246961	114902	150080	155614	104215	54146	33217	83104	43983	62509	68859	92420	51662	219422	137111	259876	154645	103431	81582	236298	67021	62845	48160	98380	75231	35762	71108	70842	102217	132266	144721	142227	83047	64148	63281	59508	101843	23567
LOC100579021	218	194	161	257	237	244	172	247	286	218	328	376	436	336	348	243	163	113	101	123	95	120	89	111	198	71	161	145	367	230	553	106	216	254	278	240	90	234	248	242	252	371	349	108	324	381	318	426	32
LOC100579022	71	50	63	66	67	76	80	79	61	44	54	67	93	88	80	58	77	40	38	36	38	58	54	41	70	41	48	56	76	86	146	11	35	62	36	48	22	57	60	86	69	91	53	24	81	85	89	98	7
LOC100579024	448	445	245	396	309	401	298	353	397	242	331	428	521	543	484	397	234	183	99	135	73	66	44	53	136	32	38	85	454	398	725	115	379	380	441	466	67	247	345	311	266	310	310	134	426	543	600	720	61
LOC100579026	900	890	724	700	582	618	499	460	308	329	239	450	502	486	432	386	951	714	605	676	471	510	438	317	271	160	212	157	492	441	353	135	838	1072	1156	879	169	456	766	528	275	276	301	137	562	544	673	555	113
LOC100579031	40	45	29	78	35	60	68	46	47	52	57	74	95	65	85	45	59	27	27	31	41	34	35	22	82	51	72	88	88	79	132	22	37	44	51	33	15	44	58	54	55	92	68	26	67	91	85	83	17
LOC100579034	460	447	441	651	488	419	433	413	406	306	371	465	607	553	585	421	415	289	289	266	141	140	41	76	315	11	38	158	478	493	753	157	417	475	576	505	149	354	434	461	339	439	322	181	454	512	481	624	101
LOC100579038	187	204	149	206	200	237	159	213	186	134	200	254	289	253	211	190	168	142	125	115	81	82	64	62	151	58	71	116	231	259	437	54	193	201	210	206	31	123	128	188	158	200	167	85	185	250	236	292	33
LOC100579040	1172	1071	1097	1498	1081	985	1008	942	893	694	887	957	1270	1023	1154	888	1409	953	849	911	520	541	188	378	847	66	159	394	1232	1234	1722	375	1213	1238	1654	1420	336	935	1213	1291	889	1106	908	424	1177	1412	1241	1384	300
LOC100579047	0	0	0	1	3	0	0	0	0	0	0	0	0	0	1	1	0	0	0	0	0	0	1	0	0	2	0	2	4	0	4	0	0	0	0	0	0	0	1	0	0	0	0	0	0	2	0	1	0
LOC100579049	2661	2605	2333	2964	2460	2379	2479	2321	2150	1819	1781	2423	2981	2714	2855	2133	1764	1478	1167	1107	782	742	502	524	1197	182	440	801	2518	2434	2812	686	2672	2899	3216	2956	687	1993	2646	2517	1982	2434	2067	937	2571	3043	2881	3318	618
LOC100579052	43	48	39	62	44	50	40	47	35	22	25	43	57	60	29	31	56	52	36	38	30	18	11	19	41	5	3	6	51	55	64	3	45	44	71	59	13	33	43	38	10	23	25	19	41	49	46	50	9
LOC100579053	1765	1639	1549	1855	1653	1749	1582	1700	1560	1378	1377	1681	1985	1991	1972	1643	2022	1695	1638	1056	901	763	513	637	1299	81	207	607	2153	1783	2677	660	1595	1824	1961	1701	543	1502	1840	1956	1463	1726	1604	629	1709	1849	1868	2255	398
LOC100579054	263	215	170	331	232	257	198	180	248	166	225	297	362	344	278	221	246	151	121	131	89	61	38	51	146	20	56	87	275	298	459	81	252	294	335	308	54	221	270	221	255	281	218	132	331	400	355	475	58
LOC100579055	8	15	8	13	15	8	8	16	18	10	18	6	10	18	15	13	6	6	5	8	6	3	5	6	3	14	20	6	21	12	28	7	17	15	23	19	2	6	8	9	12	11	20	7	9	17	15	21	2
LOC100579057	320	285	145	341	202	192	210	210	250	152	188	317	404	307	372	246	105	62	57	63	31	22	25	13	42	6	15	47	279	288	480	75	245	345	382	327	26	117	185	143	181	194	211	105	251	391	319	413	55
LOC100579058	173	214	183	211	200	274	214	205	154	159	196	168	259	214	220	156	388	221	239	194	246	256	247	283	220	120	149	82	206	241	289	63	416	435	511	330	101	253	316	289	124	229	167	76	327	285	336	235	57
LOC100579059	855	864	767	876	713	886	661	498	448	349	554	526	953	608	676	522	1078	848	942	707	1087	892	847	914	750	437	714	679	853	855	1285	181	1082	1272	1306	1385	273	666	975	800	417	653	543	330	977	1167	1137	1288	186
LOC100579061	2169	2107	1819	2611	1945	1861	2121	1986	1544	1303	1293	1694	2357	2201	2194	1750	1224	1132	621	593	542	333	186	223	495	26	60	272	1830	1943	2502	605	2360	2318	2764	2132	382	1511	2110	2140	1440	1736	1203	698	1894	2176	2129	2445	572
LOC100642173	4	3	1	4	5	6	5	4	2	0	2	5	3	3	1	0	1	1	5	3	5	3	8	2	2	3	6	1	4	4	10	0	4	2	2	1	2	4	5	6	3	1	9	1	2	2	3	1	0
LOC100820634	1150	1082	1171	1072	993	1147	869	929	675	756	558	663	947	916	803	711	1644	1300	1108	1032	1005	906	824	882	898	499	526	448	846	806	979	241	1493	1342	1391	1243	470	956	1268	1308	656	871	638	300	1035	1083	1127	1177	280
LOC100859932	975	1064	1057	1068	430	532	351	413	237	256	152	193	400	412	478	367	1168	987	1028	954	937	663	762	870	385	132	174	111	419	550	537	96	1328	1316	1403	1058	256	413	673	885	272	387	192	190	749	743	810	712	300
LOC101664701	182	148	146	92	127	136	121	113	77	112	62	82	180	162	148	99	140	121	157	131	61	123	185	145	111	108	101	50	102	101	83	24	160	125	115	106	42	82	144	125	97	140	64	28	165	158	177	219	15
LOC102653572	0	1	0	0	0	0	0	0	0	0	0	0	0	0	0	0	0	0	0	0	0	0	0	0	0	0	1	0	0	0	0	0	0	2	1	0	0	0	0	0	0	0	0	0	0	0	0	0	0
LOC102653574	5	10	5	8	2	8	4	5	3	3	2	7	6	2	5	3	9	3	4	4	8	14	7	3	1	3	4	1	3	12	9	2	8	9	9	8	3	1	7	6	2	4	9	2	4	4	4	8	0
LOC102653577	0	0	0	0	0	0	0	0	0	0	0	0	0	0	0	0	0	0	0	0	0	0	0	0	0	0	0	0	0	0	0	0	0	0	0	0	0	0	0	0	0	0	0	0	0	0	0	0	0
LOC102653583	16	18	13	21	8	11	5	11	5	4	4	5	27	12	14	6	15	8	8	2	12	11	5	11	6	6	16	8	11	14	12	1	19	18	33	19	6	4	23	5	4	6	5	2	7	26	21	19	11
LOC102653584	7	19	6	22	16	15	19	22	5	17	7	18	20	15	15	17	9	8	7	10	5	4	5	9	11	5	13	13	18	19	24	1	8	11	19	13	5	8	7	7	7	16	11	3	18	11	17	17	1
LOC102653587	89	54	32	21	52	48	71	49	71	37	19	56	48	88	47	30	46	48	21	46	14	16	11	11	29	5	14	18	44	45	62	32	21	34	40	56	7	18	39	27	35	20	50	26	37	37	20	34	11
LOC102653588	562	511	548	680	615	645	594	619	586	519	616	633	812	749	734	578	588	384	428	354	279	332	150	237	603	59	146	332	667	718	837	204	484	493	629	545	198	504	623	607	603	661	537	202	601	685	576	710	129
LOC102653589	65	49	48	81	26	52	30	18	30	18	13	26	45	36	41	29	52	40	36	20	37	34	13	30	19	14	24	16	38	29	43	9	61	81	85	96	15	33	35	42	23	33	21	17	32	70	55	65	15
LOC102653594	740	595	550	856	1164	1450	900	979	1046	1169	969	1262	1172	930	809	680	950	727	818	642	832	1127	1125	1076	2100	2418	3438	2419	1716	1232	1784	206	1201	1278	1842	1085	422	1479	1212	552	1143	1781	1988	511	1175	1400	1111	1036	67
LOC102653596	4	1	1	0	1	4	0	0	1	0	1	1	6	0	3	1	3	0	2	1	1	2	0	1	0	0	0	1	0	0	2	0	1	1	3	1	0	0	0	3	0	2	0	1	0	6	1	9	0
LOC102653599	313094	267247	306753	171369	237996	305188	261822	254297	118879	155200	96186	103581	147466	135464	115577	132408	615767	478527	487367	387295	299651	395997	315659	435376	320823	159654	92166	96632	158064	174380	146106	51787	385373	311344	282851	195890	113933	270901	245557	241403	136377	213747	137868	60731	208267	196183	205811	183853	34471
LOC102653600	19	11	9	17	16	15	18	13	16	14	8	12	27	29	8	18	15	4	19	15	8	8	11	6	14	9	22	21	28	20	34	6	21	21	28	20	2	12	13	8	12	30	15	5	14	31	33	32	4
LOC102653601	711	595	640	898	803	831	804	718	621	541	739	707	913	772	828	614	755	562	509	401	242	313	123	190	610	45	81	287	724	746	962	213	642	671	752	664	242	580	628	746	645	751	536	254	713	841	690	787	169
LOC102653602	20	26	31	37	25	24	13	12	3	10	17	11	18	8	14	18	42	23	27	35	43	38	31	41	13	52	42	13	17	16	23	5	22	34	35	25	12	25	22	8	10	16	6	5	28	20	9	10	5
LOC102653609	0	0	0	0	0	0	0	0	0	0	0	0	0	0	0	0	0	0	0	0	0	0	0	0	0	0	0	0	0	0	0	0	0	0	0	0	0	0	0	0	0	0	0	0	0	0	0	0	0
LOC102653612	0	0	0	0	0	0	0	0	0	0	0	0	0	0	0	0	0	0	0	0	0	0	0	0	0	0	0	0	0	0	0	0	0	0	0	0	0	0	0	0	0	0	0	0	0	0	0	0	0
LOC102653613	67	67	36	77	23	47	42	31	29	16	28	25	123	37	25	55	28	6	19	14	58	18	12	19	4	20	35	4	28	15	13	3	14	19	19	19	4	22	24	18	8	16	35	6	6	15	16	17	4
LOC102653614	442	466	447	756	382	382	273	298	278	230	285	311	397	360	368	300	507	360	443	328	359	364	429	410	382	368	482	289	360	343	537	133	406	452	523	528	137	261	334	333	277	363	261	138	338	362	299	384	89
LOC102653615	0	0	0	0	0	1	1	0	0	0	2	1	1	0	0	0	3	0	0	1	0	1	6	0	0	1	3	0	7	6	28	1	0	3	2	1	0	0	3	2	0	0	0	0	4	0	3	10	0
LOC102653619	315	198	158	207	98	147	127	138	88	67	83	69	204	116	134	97	133	80	160	109	68	95	104	130	85	86	82	22	137	94	133	33	115	206	188	99	43	65	98	72	29	47	48	27	59	91	126	78	23
LOC102653621	36	33	24	51	20	16	16	20	23	19	22	31	34	27	30	19	29	19	29	4	9	11	13	4	14	12	25	5	22	7	23	4	14	5	20	4	2	0	7	8	11	19	7	0	10	5	28	17	1
LOC102653628	5	0	1	2	1	2	2	1	5	2	4	6	2	0	1	2	0	2	2	1	2	5	6	1	5	1	2	6	1	1	2	0	4	5	4	2	1	2	6	1	2	5	6	0	1	2	2	6	0
LOC102653634	91	121	37	116	44	96	65	102	48	32	62	38	81	28	44	39	78	39	33	54	39	53	26	69	29	22	30	28	40	28	41	6	78	92	80	45	14	30	42	40	25	72	60	9	29	79	72	43	11
LOC102653636	1	4	0	2	2	0	1	4	1	2	1	2	3	3	1	0	0	0	0	1	0	1	1	1	0	0	0	1	5	0	0	1	3	7	1	1	2	4	1	2	0	2	4	0	6	10	6	4	0
LOC102653637	0	1	2	0	0	1	2	0	0	0	0	1	3	1	0	0	0	0	1	0	1	0	0	1	0	0	1	1	0	0	2	1	0	1	3	1	2	1	3	0	3	0	0	2	1	4	1	2	0
LOC102653638	22	4	7	4	6	8	3	2	5	3	2	7	1	5	5	3	8	5	7	8	3	5	6	2	3	0	1	3	3	10	9	0	16	10	16	18	1	4	6	7	3	3	2	0	4	8	8	10	0
LOC102653639	0	0	0	0	0	0	0	0	0	0	0	0	0	0	0	0	0	0	0	0	0	0	0	0	0	0	0	0	0	0	0	0	0	0	0	0	0	0	0	0	0	0	0	0	0	0	0	0	0
LOC102653640	391	274	281	550	339	528	229	401	259	282	417	409	447	409	291	292	491	342	327	215	155	183	84	112	309	81	130	530	788	503	813	77	751	821	1220	901	147	581	433	159	249	443	528	158	367	523	383	309	61
LOC102653641	0	0	0	0	0	0	0	0	0	0	0	0	0	0	0	0	0	0	0	0	0	0	0	0	0	0	0	0	0	0	0	0	0	0	0	0	0	0	0	0	0	0	0	0	0	0	0	0	0
LOC102653642	16	14	10	15	15	7	12	9	7	16	13	15	8	8	4	8	9	3	13	13	11	10	3	7	40	5	2	9	8	17	12	1	16	13	32	29	6	8	7	12	9	4	21	3	11	30	21	29	2
LOC102653649	34	37	15	31	33	22	23	9	13	11	11	28	20	14	16	15	18	20	12	18	14	13	21	19	51	11	12	21	25	32	16	5	27	32	33	20	10	17	23	28	14	20	14	6	28	23	26	35	13
LOC102653652	0	3	1	0	0	0	0	0	0	0	0	0	0	1	1	0	0	0	0	3	0	0	0	0	0	0	0	0	0	1	4	0	0	1	2	0	0	0	0	1	0	0	1	0	0	3	1	3	0
LOC102653654	0	2	3	1	0	0	0	0	4	2	0	0	2	3	0	2	2	1	1	4	1	0	2	1	3	1	2	0	4	0	5	0	3	2	3	5	2	2	8	0	2	4	0	0	1	0	0	3	2
LOC102653655	9760	10038	10032	8955	10429	15346	10201	9297	7681	7611	4281	6820	5666	5419	4432	4563	12431	11691	7794	11681	11157	13748	13458	12428	5528	5266	4158	1564	3803	3684	3757	1575	7514	6180	7097	10397	5435	8552	13681	13656	7284	8005	5361	2306	7824	7306	6941	8601	1480
LOC102653657	20	29	22	35	31	21	17	21	14	6	21	13	4	19	12	5	19	29	19	30	28	20	20	14	12	23	11	13	18	30	21	0	53	78	67	66	38	32	75	41	17	43	24	9	64	23	33	15	7
LOC102653658	916	1052	863	1437	578	732	651	628	497	740	703	644	499	609	544	503	618	716	718	518	153	269	265	142	586	167	221	248	431	408	875	247	878	825	861	762	181	431	454	535	319	606	410	150	445	452	518	619	174
LOC102653659	431	425	402	468	194	212	215	187	177	127	131	150	244	188	170	162	395	418	379	375	328	303	296	318	177	173	225	109	273	238	365	57	745	866	812	778	130	298	471	467	177	286	240	107	391	501	533	479	85
LOC102653661	18	21	11	22	7	3	7	3	13	7	4	5	5	5	7	4	5	11	13	8	5	5	14	15	5	2	1	2	3	5	6	2	18	10	18	12	3	2	6	5	1	7	9	1	7	1	10	9	1
LOC102653663	93	84	63	92	133	111	91	129	79	76	53	62	135	83	101	61	84	51	65	41	37	49	68	50	80	57	64	32	76	70	88	34	68	74	77	58	35	73	105	105	63	103	78	38	92	114	96	129	10
LOC102653665	0	0	1	3	0	0	2	0	0	0	0	0	1	0	1	0	3	0	0	1	0	0	0	0	0	0	0	0	0	1	2	0	0	0	0	0	0	0	0	0	0	0	0	0	0	0	0	0	0
LOC102653666	410	427	320	661	145	171	120	132	93	128	167	92	222	147	151	112	490	385	400	360	292	182	207	278	121	93	156	74	152	126	251	29	532	523	774	421	49	124	138	236	78	126	66	61	127	153	202	171	142
LOC102653672	241	221	203	320	191	188	99	118	104	123	105	133	241	164	140	150	433	331	464	280	311	306	407	435	443	638	550	256	222	173	210	55	313	341	352	313	80	196	188	128	110	167	135	59	201	209	208	235	76
LOC102653673	104	89	71	140	50	49	37	28	30	20	35	21	68	33	46	45	61	40	59	52	47	48	69	36	41	23	49	16	59	62	80	9	50	82	116	103	29	29	50	46	40	53	37	26	38	55	55	67	15
LOC102653678	214	312	277	203	126	121	136	176	95	78	101	119	183	232	161	186	320	440	900	474	276	206	756	201	503	258	388	100	244	172	248	41	160	194	279	268	53	89	122	179	81	106	114	46	162	172	184	168	39
LOC102653680	3	1	2	4	2	0	2	1	0	0	3	3	1	2	0	0	2	3	6	2	0	0	7	1	1	3	11	0	3	1	7	1	3	5	9	5	0	3	2	5	0	2	0	0	3	3	2	1	0
LOC102653684	0	0	0	0	0	0	0	0	0	0	0	0	0	0	0	0	0	0	0	0	0	0	0	0	0	0	0	0	0	0	0	0	0	0	0	0	0	0	0	0	0	0	0	0	0	0	0	0	0
LOC102653687	6	4	4	14	4	14	2	11	5	1	4	2	13	4	0	3	2	2	2	7	3	3	4	1	0	2	0	2	5	6	5	1	9	9	7	11	4	4	24	6	2	1	3	1	7	2	12	1	0
LOC102653690	30	30	27	51	17	20	26	28	32	23	23	35	58	33	36	25	28	18	26	23	46	42	25	35	38	21	63	32	44	22	53	14	30	36	45	41	10	26	27	22	20	26	41	9	34	52	53	42	13
LOC102653693	2	5	1	0	3	0	1	2	3	2	2	3	3	1	3	0	1	6	2	1	4	3	0	0	4	2	0	2	5	4	4	1	0	6	4	2	1	1	5	5	11	5	3	3	6	7	7	3	2
LOC102653695	0	0	0	0	0	0	0	0	0	0	0	0	0	0	0	0	2	0	1	1	0	0	0	2	0	0	0	0	0	0	0	0	1	0	1	2	0	0	0	1	0	0	0	0	0	1	0	0	0
LOC102653697	3	2	3	3	5	7	3	5	5	8	2	8	5	8	7	3	4	8	3	2	5	1	2	0	2	8	3	6	10	4	9	4	3	5	15	8	2	2	9	5	0	5	15	3	7	5	8	7	0
LOC102653698	10	12	3	8	1	2	3	2	0	4	2	6	3	9	5	3	4	0	2	2	3	10	2	0	2	4	5	3	3	2	10	2	2	9	5	6	0	6	1	2	7	2	5	1	5	8	3	5	0
LOC102653702	335	358	342	532	324	356	344	334	419	304	437	435	500	467	429	301	425	306	323	292	213	265	260	262	468	214	303	396	454	416	755	152	423	466	504	406	113	300	442	324	397	403	405	166	360	527	448	578	87
LOC102653703	1	5	0	1	0	0	2	3	1	0	0	1	1	0	0	0	2	3	0	0	0	3	0	1	1	0	0	1	1	0	2	0	1	4	0	1	1	0	2	2	0	1	1	0	0	3	0	0	1
LOC102653705	0	0	0	0	0	0	0	0	0	0	0	0	0	0	0	0	0	0	0	0	0	0	0	0	0	0	0	0	0	0	0	0	0	0	0	0	0	0	0	0	0	0	0	0	0	0	0	0	0
LOC102653706	9	20	8	16	4	5	14	9	2	7	8	4	9	3	6	10	17	6	5	14	8	11	6	8	13	8	2	4	6	5	12	0	11	13	12	16	6	1	5	3	5	9	3	4	4	11	9	5	3
LOC102653708	83	82	66	109	84	112	74	99	92	73	102	115	132	128	92	92	89	67	82	63	58	68	66	71	140	65	94	118	155	149	193	30	84	104	117	136	43	85	80	74	88	129	123	44	88	173	114	141	25
LOC102653709	7	3	3	10	11	4	4	4	2	3	1	3	5	9	7	3	8	6	9	6	8	9	13	7	6	7	3	0	3	4	6	1	13	9	8	6	1	7	8	6	0	3	1	2	3	1	4	7	0
LOC102653713	136	155	98	127	96	144	104	83	108	95	62	119	104	141	106	69	91	59	114	71	75	81	92	88	132	89	81	44	61	89	98	24	98	97	124	104	30	51	71	63	55	78	80	26	51	70	97	128	26
LOC102653714	78	69	82	89	36	46	44	31	37	30	52	42	53	44	46	34	74	59	46	34	33	7	31	34	30	16	20	16	25	29	61	12	58	69	58	45	7	24	20	17	16	22	21	15	18	19	43	37	15
LOC102653716	1	0	0	0	0	0	0	0	0	2	0	0	1	0	0	1	0	0	0	0	0	0	1	0	0	0	0	2	3	0	2	0	0	1	1	0	2	2	0	0	0	0	0	0	0	0	0	0	0
LOC102653718	0	4	0	1	0	0	2	0	0	2	3	0	2	1	1	0	2	0	0	0	0	0	0	0	0	1	0	0	3	2	2	0	1	0	0	1	0	0	0	0	0	1	0	0	0	1	2	2	0
LOC102653727	1	0	4	1	2	2	1	0	1	5	0	5	0	0	5	0	2	0	0	4	5	0	3	5	3	1	0	2	2	1	2	0	1	1	2	3	0	0	5	0	1	1	1	4	1	0	1	1	1
LOC102653728	3	5	2	2	0	3	1	4	2	2	3	3	2	0	6	2	5	2	2	1	0	4	9	1	0	5	1	1	0	1	5	0	2	4	2	4	0	0	2	3	1	3	3	2	1	1	5	3	0
LOC102653731	6	4	3	14	3	12	4	8	1	5	2	1	3	5	0	2	4	1	1	2	4	8	1	4	0	2	4	0	6	3	11	3	8	9	11	14	5	8	19	7	2	5	3	3	8	9	3	0	0
LOC102653733	9	13	7	4	9	5	8	3	3	4	6	5	7	4	7	6	10	1	9	1	10	4	5	20	5	3	3	1	9	7	2	1	9	9	6	2	6	1	8	7	14	6	0	3	10	9	12	14	0
LOC102653737	48	88	63	79	31	51	24	52	26	15	26	35	42	22	28	20	97	39	72	52	70	115	97	119	43	22	80	38	25	26	80	7	29	43	136	49	13	25	19	29	9	15	18	11	19	26	34	34	18
LOC102653738	2	0	3	3	3	2	2	3	1	1	2	1	0	1	2	0	3	3	1	1	1	2	1	1	1	0	2	2	2	4	13	2	0	1	2	3	2	0	3	1	1	0	1	0	3	1	1	2	0
LOC102653741	36	47	26	57	23	25	32	13	18	19	13	32	36	28	33	25	62	28	35	36	31	35	60	83	38	46	36	24	36	51	49	9	51	67	59	43	13	34	50	49	41	48	40	18	44	74	89	79	11
LOC102653748	1208	990	1075	781	1146	1182	1057	981	990	1108	711	1223	1539	1265	990	1055	870	495	717	623	923	924	1185	1292	1039	751	736	396	1066	942	957	228	1028	1041	1351	808	375	869	1083	1024	908	1504	1077	314	1027	1384	1542	1462	136
LOC102653750	2	3	3	4	4	3	2	0	0	0	0	2	1	0	2	0	1	1	7	2	2	0	0	0	1	1	0	0	5	3	4	0	3	1	0	0	0	0	1	1	0	0	1	1	1	1	1	1	0
LOC102653751	74	84	60	137	61	64	74	87	64	61	57	71	86	104	97	70	71	32	74	71	33	40	22	52	63	33	36	60	91	78	141	25	62	75	74	66	25	28	67	43	48	64	58	37	70	71	63	85	20
LOC102653753	358	370	329	552	437	421	393	358	351	279	376	414	481	514	529	331	353	252	154	202	121	86	39	55	150	17	21	86	492	444	688	147	365	451	476	443	107	312	436	385	315	375	274	167	425	537	460	633	86
LOC102653759	1157	979	712	1441	833	787	787	706	846	570	726	950	1178	1111	1201	820	522	372	313	293	185	136	91	136	280	33	120	230	924	884	1375	264	992	1081	1203	1043	136	563	829	798	747	876	672	319	804	993	960	1203	235
LOC102653761	27	25	26	27	12	14	14	10	15	17	5	8	16	19	25	18	15	25	23	17	13	10	14	25	15	11	14	13	14	17	12	3	26	45	45	29	6	14	27	28	7	18	9	6	39	33	37	30	0
LOC102653763	57	55	57	76	20	30	15	18	12	12	17	7	24	25	23	19	63	61	58	71	55	22	28	31	21	6	7	13	29	46	50	10	50	76	79	42	5	29	52	53	10	33	3	6	34	45	44	29	10
LOC102653764	895	772	488	1252	477	625	348	474	903	435	753	838	585	553	895	371	517	384	335	399	276	159	188	108	304	104	234	260	1228	481	1892	231	411	619	783	519	95	270	334	616	512	474	624	296	385	611	519	754	291
LOC102653770	10	7	2	14	12	5	8	8	8	3	9	4	15	16	4	2	4	1	3	3	0	0	2	4	0	1	3	4	5	4	11	1	6	16	7	12	1	3	9	2	5	2	5	1	7	3	7	5	2
LOC102653771	7	8	6	8	5	7	6	7	8	6	3	14	9	9	8	3	7	4	13	2	8	5	1	9	13	10	11	3	9	6	12	2	0	8	5	8	2	2	11	6	6	5	10	9	6	3	10	6	1
LOC102653773	402	339	276	522	323	343	284	240	348	257	296	413	592	445	467	296	325	219	203	205	224	157	75	154	292	37	81	176	492	427	675	121	418	472	528	481	112	307	381	393	328	422	390	177	461	719	513	628	98
LOC102653777	25	17	9	24	19	10	21	26	15	25	11	17	14	18	16	27	16	10	23	17	9	12	21	12	10	9	32	12	12	8	4	2	8	8	10	10	8	6	7	20	7	21	11	6	7	11	10	9	3
LOC102653778	0	0	0	0	0	0	0	0	0	0	0	0	0	2	0	0	0	0	0	0	0	0	0	0	0	0	0	0	0	1	0	0	0	1	0	0	0	0	0	0	0	0	0	0	0	0	0	1	2
LOC102653780	2	1	0	5	3	1	3	2	3	0	1	2	1	0	2	1	2	1	1	4	1	0	0	3	2	0	1	4	1	5	1	0	1	2	1	4	0	7	4	0	2	1	3	2	2	1	3	0	1
LOC102653781	0	0	0	0	0	0	0	0	0	0	0	0	0	0	0	0	0	0	0	0	0	0	0	0	0	0	0	0	0	0	0	0	0	0	0	0	0	0	0	0	0	0	0	0	0	0	0	0	0
LOC102653782	0	0	0	0	0	0	0	0	0	0	0	0	0	0	0	0	0	0	0	0	0	0	0	0	0	0	0	0	0	0	0	0	0	0	0	0	0	0	0	0	0	0	0	0	0	0	0	0	0
LOC102653784	49	45	40	53	36	50	24	34	19	19	26	21	50	33	30	37	44	38	28	29	28	33	32	29	41	18	30	14	40	40	67	8	47	52	57	67	11	23	33	36	28	54	40	14	37	46	51	49	14
LOC102653788	3	3	0	1	4	1	3	4	0	1	0	1	1	4	0	0	4	1	5	0	3	2	2	3	1	5	7	6	5	2	15	0	1	1	2	1	2	3	4	1	0	0	0	0	1	2	2	8	2
LOC102653792	16	8	10	18	7	14	5	10	6	2	2	19	17	13	7	1	9	5	9	6	3	5	4	5	0	3	8	6	9	8	8	4	6	9	13	8	4	5	3	9	7	5	5	4	9	6	6	9	2
LOC102653793	1760	1635	1509	2138	1791	1938	1734	1773	2077	1528	1695	2020	2634	2655	2498	1765	1738	1253	1170	1094	911	1030	630	801	1639	266	536	1080	2607	2480	3646	612	1817	2042	2350	2141	612	1372	1898	1892	1741	2084	1676	746	2187	2871	2605	3033	385
LOC102653795	22	33	16	41	25	30	22	32	23	18	28	20	46	38	28	20	47	28	27	13	15	21	13	23	22	12	11	14	34	42	36	7	37	32	43	38	4	15	35	27	34	28	27	4	29	29	34	30	3
LOC102653797	59	72	61	224	37	33	22	10	33	17	74	34	22	27	29	27	55	40	75	49	40	28	15	16	29	12	23	13	17	14	72	11	50	41	83	98	20	19	18	19	12	22	21	11	29	13	12	19	21
LOC102653798	57	36	33	40	34	37	26	45	33	27	21	48	39	41	30	35	44	33	12	18	10	6	6	11	8	0	2	2	32	39	32	17	62	77	61	56	14	49	68	38	36	35	31	17	47	37	46	36	26
LOC102653800	2143	1896	1769	1685	1006	1103	804	829	780	972	766	703	812	863	982	796	2396	1859	2186	1712	1406	1421	2065	1457	1308	1349	1444	487	746	706	1101	225	2048	1913	2069	1848	488	854	1055	1200	698	883	751	366	856	743	997	1142	334
LOC102653803	46	47	40	29	31	60	19	17	48	32	31	36	43	44	36	31	40	24	22	39	34	37	32	27	56	40	42	30	37	29	66	10	30	27	42	40	5	24	27	27	16	21	19	18	23	25	27	46	10
LOC102653804	0	5	0	1	0	0	0	0	0	0	0	0	0	2	0	0	0	0	0	1	0	0	0	0	2	1	0	1	2	0	0	0	1	0	0	1	0	0	0	0	0	0	0	1	1	0	0	0	0
LOC102653805	9	9	17	15	27	19	8	10	13	15	14	25	22	13	15	9	18	16	13	12	31	13	25	12	17	35	37	22	14	15	21	3	29	14	33	17	7	25	16	7	6	23	34	4	15	11	10	15	2
LOC102653810	8	2	5	5	1	5	5	3	3	7	3	4	7	2	1	6	2	2	2	0	3	2	2	4	6	2	6	3	7	2	13	1	1	2	4	6	1	2	2	4	1	5	3	3	1	8	6	5	0
LOC102653813	14	11	17	6	14	12	21	13	18	29	25	13	16	18	16	23	8	8	2	3	2	3	3	0	10	0	2	2	12	17	19	1	10	8	28	14	5	9	15	16	19	9	11	4	17	19	14	19	4
LOC102653814	7	6	1	22	19	2	3	4	12	3	3	3	5	14	18	4	1	2	9	0	5	0	1	1	5	5	7	3	31	2	60	2	4	2	2	3	0	4	1	0	3	3	1	2	1	5	2	11	3
LOC102653815	1800	1647	1703	2687	1929	2149	1803	1836	2243	1795	2294	2788	2697	2441	2391	1888	1897	1476	1458	1318	1114	1156	676	1025	2438	454	705	1439	2166	2306	3820	633	1561	1896	2110	1738	615	1570	2236	2204	2324	2319	2185	774	2506	2703	2284	2895	414
LOC102653821	26	16	15	11	23	8	12	10	11	7	8	16	22	20	11	8	15	13	11	4	20	18	15	16	7	2	11	6	21	12	22	1	19	15	20	24	1	21	31	12	8	5	20	7	35	30	29	33	1
LOC102653822	381	288	231	414	240	263	199	235	310	180	307	316	405	328	349	255	254	163	184	182	148	130	79	113	183	61	117	181	458	364	694	96	301	382	497	379	61	203	242	230	254	311	306	116	302	384	345	401	67
LOC102653824	0	0	0	0	0	0	0	0	0	0	0	0	0	0	0	0	0	0	0	0	0	0	0	0	0	0	0	0	0	0	0	0	0	0	0	0	0	0	0	0	0	0	0	0	0	0	0	0	0
LOC102653825	0	5	1	7	0	1	2	1	1	0	2	2	1	1	0	1	3	1	7	0	0	0	4	1	2	1	4	0	4	0	5	0	3	1	0	1	0	5	2	0	0	1	1	0	2	1	2	3	6
LOC102653826	11	14	30	35	23	20	13	11	11	8	11	12	14	17	16	13	32	18	40	19	18	8	9	14	23	25	20	24	42	32	18	5	20	43	52	35	6	21	9	12	12	21	14	8	12	26	8	18	2
LOC102653832	31	44	51	29	38	27	25	25	33	50	24	28	16	32	21	22	79	25	68	39	21	43	35	64	111	73	125	22	21	16	55	20	29	19	45	25	4	18	36	17	20	24	13	9	18	20	16	22	3
LOC102653834	45	37	46	51	43	37	32	32	19	30	24	33	38	29	19	22	83	73	66	53	58	45	78	96	65	137	134	38	28	28	44	8	50	42	65	44	25	35	44	24	24	59	31	11	41	32	43	20	9
LOC102653835	0	3	1	0	1	0	1	4	0	0	0	0	0	0	0	0	0	0	0	2	0	0	1	0	0	3	1	0	1	1	3	0	0	0	0	0	0	1	1	0	0	0	2	1	0	0	3	1	0
LOC102653839	848	817	799	1037	912	873	857	693	872	749	840	984	1090	1010	1073	789	1043	702	814	662	578	611	364	446	1097	139	268	611	975	897	1496	341	804	860	1009	1009	316	705	918	841	772	872	740	339	898	1054	986	1130	227
LOC102653840	18	11	6	14	11	8	8	2	3	7	7	4	19	7	7	12	16	9	9	10	10	19	5	13	11	3	6	4	4	9	15	2	7	5	9	9	2	4	7	14	3	13	3	0	10	2	9	9	5
LOC102653841	19	25	19	27	11	8	4	7	8	6	12	12	14	7	9	10	13	17	18	16	5	12	8	2	12	6	23	2	17	11	15	0	33	24	48	34	1	6	8	13	4	11	1	5	17	16	18	16	8
LOC102653843	0	0	0	0	0	0	0	0	0	1	0	0	0	0	0	0	0	1	0	0	0	0	2	0	0	0	5	0	2	0	10	0	0	0	0	0	0	2	1	1	1	0	0	2	0	0	0	0	0
LOC102653847	111	88	68	97	58	87	60	51	34	25	48	40	71	101	96	57	116	73	89	83	79	77	102	108	62	34	51	52	90	55	92	13	69	105	107	49	15	59	73	39	28	51	53	28	51	108	144	89	16
LOC102653850	72	70	91	130	59	56	45	37	46	33	21	46	74	70	62	41	120	56	70	81	59	78	56	67	52	70	74	38	83	83	116	15	104	142	155	146	23	58	85	51	54	61	52	36	79	97	115	93	18
LOC102653851	20	18	10	15	12	22	9	16	16	12	4	16	17	14	14	17	12	11	14	8	11	15	17	14	29	28	31	20	30	37	59	6	12	17	29	18	1	25	14	13	15	17	21	5	28	32	23	29	2
LOC102653852	202	99	108	176	207	201	180	205	152	110	156	177	184	218	177	143	274	125	234	157	213	211	158	218	303	40	107	189	303	275	349	60	245	233	327	230	99	205	230	269	199	213	207	90	210	320	349	363	24
LOC102653853	34	19	23	23	21	29	29	24	13	15	15	26	23	29	16	21	45	20	16	20	13	13	10	11	10	4	16	9	23	12	33	5	30	33	32	31	11	27	34	23	30	27	32	8	18	21	33	42	1
LOC102653856	40	40	24	55	23	32	30	32	35	12	37	34	36	47	58	22	9	25	3	8	6	0	2	1	3	4	6	2	36	34	49	10	40	43	56	47	4	19	30	32	24	28	23	12	33	56	44	73	4
LOC102653857	153	128	153	285	138	106	87	78	40	61	64	42	97	78	65	53	250	173	391	230	109	137	149	210	233	111	84	43	78	73	93	43	154	175	167	153	46	100	102	75	39	75	63	31	96	76	82	77	28
LOC102653858	146	122	151	54	178	399	71	37	9	119	26	53	24	46	430	22	73	52	32	27	23	63	40	43	178	16	16	12	170	54	185	30	97	134	26	172	57	128	62	52	31	16	37	25	39	46	133	179	7
LOC102653862	1926	2005	1543	2388	1790	2055	1723	1713	2366	1658	2319	2663	2534	2673	2308	1905	1571	1492	1119	1064	796	876	911	663	1755	433	713	1445	2538	2575	4424	711	1659	1763	2111	1984	530	1219	1744	1723	1624	1834	1733	765	2119	2759	2230	2855	371
LOC102653863	41	75	48	92	42	55	54	44	23	23	24	23	34	18	21	19	54	37	30	45	63	39	54	32	23	40	42	15	53	32	85	7	51	77	67	52	19	36	109	64	23	25	39	20	55	48	35	37	9
LOC102653865	0	0	0	1	0	1	0	2	0	1	0	0	0	0	0	0	0	0	0	0	0	1	0	0	0	0	2	1	0	0	2	0	0	1	0	0	0	0	1	0	0	0	1	0	0	0	0	0	0
LOC102653866	575	570	607	822	447	487	407	370	317	265	350	382	560	472	454	367	816	751	591	601	500	470	366	461	411	395	351	223	489	424	703	106	864	842	993	831	207	387	646	467	319	348	316	148	548	568	566	596	172
LOC102653873	197	150	195	234	215	278	102	150	106	142	99	105	164	164	110	142	193	175	150	128	167	190	82	99	190	99	124	148	272	183	208	51	357	315	456	390	110	238	214	72	108	174	157	59	161	234	142	128	36
LOC102653875	211	176	185	230	115	161	107	132	166	122	99	165	172	199	184	99	135	93	130	154	176	118	167	147	117	125	144	74	196	149	137	26	292	308	345	311	60	168	238	157	118	181	193	70	157	230	308	272	25
LOC102653879	4738	4619	4434	6997	4841	5009	4946	4787	5709	4177	5705	6480	6959	6454	6793	4875	4100	3007	3175	2431	1543	1854	1001	1240	4006	544	1192	2921	5711	5772	9036	1990	4039	4754	5577	4738	1512	3716	4760	5196	5013	5573	4943	2112	4796	5629	5104	6446	1216
LOC102653881	0	0	3	0	3	0	1	2	3	2	3	3	1	0	8	4	1	1	3	0	4	7	1	6	6	2	7	0	2	6	3	1	2	10	2	0	1	1	3	2	0	6	4	4	4	2	1	2	0
LOC102653888	6	6	5	11	4	9	2	6	4	1	2	1	2	2	2	4	12	16	6	10	6	8	11	11	6	3	5	1	6	6	10	0	2	4	4	2	3	6	5	3	1	0	0	0	4	4	13	4	2
LOC102653890	0	0	1	1	1	0	0	1	0	0	0	0	1	0	0	0	0	3	0	4	1	1	1	0	2	1	3	0	0	1	2	0	2	5	2	3	0	0	0	0	0	0	1	0	0	1	0	4	0
LOC102653892	146	96	93	172	103	105	79	99	67	60	50	61	98	102	102	62	238	130	183	181	208	174	171	254	176	60	108	78	169	118	240	30	253	189	266	241	52	103	112	123	46	101	104	58	142	168	265	261	38
LOC102653893	236	256	200	327	220	323	312	238	320	289	372	376	475	458	371	283	216	126	172	114	95	129	47	91	275	25	61	204	472	342	571	110	152	232	276	199	101	218	206	271	312	328	323	109	216	389	306	407	46
LOC102653894	4102	3688	3730	4296	4877	5709	5602	6034	6615	4929	4098	6905	6594	5795	5298	4204	5461	3314	4493	3452	4539	6690	5844	5855	8965	4932	7033	5517	5510	4353	4553	1869	3263	3625	3383	3330	1981	4669	4433	5273	6207	5587	6301	2194	5099	5622	4841	5555	1794
LOC102653896	0	0	0	0	0	0	0	0	0	0	0	0	0	0	0	0	0	0	0	0	0	0	0	0	0	0	0	0	0	0	0	0	0	0	0	0	0	0	0	0	0	0	0	0	0	0	0	0	0
LOC102653897	10	10	7	6	5	17	9	9	18	3	13	7	27	11	11	4	13	3	17	9	9	3	3	3	3	1	5	2	11	7	35	2	15	15	15	8	5	3	8	16	7	13	7	2	8	9	12	18	1
LOC102653899	1	15	47	2	292	2	10	15	3	20	0	32	74	3	25	45	23	5	8	8	205	8	3	2	15	2	2	0	73	0	219	4	152	4	6	151	96	18	57	11	4	67	3	27	1	3	3	91	0
LOC102653901	51	46	32	61	30	23	27	29	34	25	37	52	56	27	28	20	35	34	25	17	18	15	14	13	35	5	11	20	41	44	53	7	61	46	56	70	10	17	26	16	20	22	25	13	40	59	59	48	10
LOC102653904	391	377	406	376	308	388	242	309	170	203	161	184	236	186	185	197	575	647	472	553	653	431	467	491	370	433	347	176	239	258	428	94	730	519	624	527	176	333	448	377	114	186	180	97	335	289	381	319	154
LOC102653910	3	1	0	2	1	5	0	0	1	0	2	0	2	0	0	4	0	0	0	1	4	1	0	3	0	2	0	0	2	1	3	0	0	0	1	3	0	3	0	0	1	0	0	0	1	3	5	1	0
LOC102653912	35	22	30	15	20	34	15	18	17	28	29	20	31	24	13	8	35	11	30	16	25	20	18	26	28	28	25	25	21	14	28	7	32	33	34	36	12	27	14	16	17	18	22	9	18	30	28	43	33
LOC102653920	46	45	36	55	18	41	30	23	31	21	23	44	42	50	41	30	36	22	42	23	21	15	17	12	21	10	13	11	46	19	32	12	19	33	45	43	4	27	18	17	20	32	27	9	34	53	33	31	4
LOC102653921	12	16	9	15	2	15	7	6	3	7	4	6	2	5	10	7	21	19	20	23	21	26	28	29	9	31	24	10	10	18	14	2	27	18	31	21	7	16	10	8	8	8	12	1	14	19	12	8	2
LOC102653922	5154	4995	4166	5736	3382	3907	3531	2770	2588	2595	1999	2812	3956	3261	2776	2426	4535	3002	3522	3358	2328	2449	2095	2279	2191	1136	1694	1056	3301	2037	3538	882	2465	4407	2972	2470	823	2017	2225	2620	1920	2028	1921	927	2471	2685	2468	2889	573
LOC102653928	5	1	2	0	2	4	1	3	0	1	1	4	2	1	7	2	1	2	1	1	3	5	2	5	3	0	0	0	1	3	8	2	2	2	2	1	1	5	7	3	2	6	5	3	2	3	3	4	1
LOC102653929	0	4	3	4	3	2	1	0	2	1	1	1	4	0	0	0	1	1	0	1	0	0	1	1	2	1	0	1	0	0	0	0	2	7	2	1	0	0	2	2	0	1	3	0	0	0	2	1	0
LOC102653930	245	230	178	284	284	285	321	304	311	289	335	368	367	335	356	258	272	147	216	179	82	119	126	126	296	114	182	259	380	318	547	92	234	261	250	223	94	222	276	238	282	368	317	126	260	375	275	398	53
LOC102653931	69	81	47	84	77	47	57	62	54	43	39	56	96	77	65	41	69	51	50	62	69	76	68	68	50	36	61	42	81	61	72	14	101	84	156	102	41	90	108	83	46	70	62	31	150	161	192	150	10
LOC102653932	8	5	7	3	3	1	5	5	4	7	3	2	5	1	3	4	10	1	3	3	12	6	5	6	1	5	4	2	5	2	1	0	3	3	7	1	2	4	0	4	4	5	6	0	3	2	2	0	3
LOC102653934	47	35	23	54	37	36	38	43	48	22	33	43	46	43	40	45	37	14	25	23	35	30	33	34	31	13	49	30	47	24	53	14	33	30	33	43	13	26	14	29	34	23	40	12	24	37	33	53	6
LOC102653935	2681	3365	2442	3214	9466	7640	8625	4410	10415	7407	8510	6582	11928	12100	11193	8198	5665	2729	3624	3794	6696	6995	5236	4934	18624	1825	4817	11687	12109	19981	27513	3467	3236	10047	3266	4035	3907	5979	7757	9448	9903	10726	9058	3233	10134	11832	9726	12686	1228
LOC102653936	28	12	21	15	10	26	11	12	16	12	10	17	15	19	22	12	27	12	13	18	16	18	30	31	25	25	41	18	8	6	6	2	18	27	28	21	6	11	11	15	8	17	13	7	25	18	28	21	2
LOC102653938	2	8	3	10	2	1	0	2	3	1	3	0	5	5	0	1	3	4	2	2	0	1	2	0	4	3	0	1	0	4	12	1	5	5	5	12	0	0	1	1	0	0	1	0	0	2	1	2	0
LOC102653939	40	26	26	33	9	22	21	21	28	16	15	13	14	17	10	13	36	20	25	36	27	35	26	22	20	21	22	10	17	20	43	12	15	25	26	32	18	10	17	14	15	14	9	6	19	20	22	22	14
LOC102653940	8093	6918	6965	6716	7248	7773	6736	6487	6885	7261	4682	6986	6816	7114	6234	6384	8116	5776	6074	5471	6053	6049	6879	6622	8463	4822	4981	2950	6575	5361	4850	2175	6577	6104	7116	6812	2601	5857	6390	6906	5875	7106	6577	2807	5967	5380	6185	7392	1663
LOC102653941	90	88	87	124	72	93	28	48	38	63	43	31	59	49	49	31	173	135	173	120	151	122	131	105	102	198	201	55	79	49	129	11	158	176	174	170	36	72	76	45	31	61	52	16	63	36	40	55	10
LOC102653944	44	47	45	87	51	66	39	41	41	17	26	28	67	42	46	40	67	43	51	31	71	73	46	113	70	48	86	38	45	49	51	7	63	64	66	76	27	50	53	55	13	36	38	15	45	65	78	72	11
LOC102653945	391	341	374	375	263	290	206	202	183	159	238	193	323	252	296	229	445	358	361	328	253	242	201	259	272	99	167	162	247	246	365	98	389	439	427	396	101	189	246	260	129	189	196	92	265	328	352	346	74
LOC102653946	39	38	50	50	20	30	27	22	30	12	32	26	44	16	29	21	29	27	33	14	34	34	26	34	29	17	22	17	39	21	46	4	26	26	35	34	6	29	35	20	13	18	26	8	20	24	57	36	3
LOC102653947	148	156	75	119	212	203	246	272	259	202	147	303	347	359	290	245	23	12	13	14	103	45	85	57	27	8	15	31	345	179	264	83	86	126	172	101	26	188	205	220	245	312	291	147	166	314	226	266	14
LOC102653949	91	73	55	99	46	56	36	44	38	34	36	42	67	76	59	31	72	46	56	44	55	26	31	37	21	11	20	18	68	68	80	12	128	120	159	113	17	41	34	36	34	41	40	28	61	78	96	84	25
LOC102653951	313	365	318	569	322	397	402	283	247	217	238	276	346	338	324	284	371	320	313	339	447	370	318	377	380	319	338	149	378	265	562	99	261	372	371	315	163	357	414	410	264	340	220	137	338	297	285	396	91
LOC102653952	42	46	24	36	25	22	13	30	23	16	19	19	56	32	35	21	42	11	11	13	3	3	5	3	6	5	4	8	34	25	66	12	30	37	53	35	5	12	19	21	35	24	27	7	25	35	37	46	12
LOC102653954	85	82	51	112	25	39	30	29	38	28	41	40	72	61	67	29	53	44	48	35	23	10	21	19	19	11	20	21	51	40	76	15	70	116	110	106	17	22	36	35	26	42	23	10	38	62	55	74	25
LOC102653955	215	213	167	280	194	260	171	192	255	186	231	252	296	302	235	193	125	121	66	97	47	63	28	44	88	9	22	99	275	218	443	78	193	221	265	242	47	135	188	173	138	174	183	66	197	263	291	327	44
LOC102653956	0	0	0	0	0	0	0	0	0	0	0	0	0	0	0	0	0	0	0	0	0	0	0	0	0	0	0	0	0	0	0	0	0	0	0	0	0	0	0	0	0	0	0	0	0	0	0	0	0
LOC102653957	82	100	77	120	55	68	48	56	39	32	55	31	57	71	61	46	68	77	70	64	56	57	35	31	47	11	23	25	88	56	131	17	73	116	98	86	18	41	83	70	35	52	43	27	66	67	99	95	22
LOC102653958	59	57	45	75	66	40	30	52	22	37	32	25	49	69	42	35	113	67	64	57	48	45	67	45	63	23	39	36	73	55	106	9	106	82	138	76	23	56	87	37	26	57	45	22	75	80	85	71	22
LOC102653960	305	295	230	410	218	280	231	251	295	169	309	360	359	385	331	262	209	189	176	136	64	79	51	69	185	26	45	113	360	379	752	81	243	319	334	322	84	161	255	233	212	281	240	126	308	396	310	463	59
LOC102653961	45	39	34	55	39	39	33	44	37	23	22	46	67	70	65	42	34	45	28	29	13	6	7	5	25	4	6	5	44	32	59	19	43	56	51	32	18	34	41	43	36	30	21	10	48	50	60	70	15
LOC102653963	155	146	146	166	192	315	111	193	115	188	161	165	177	152	112	166	352	269	214	196	327	342	187	189	320	227	290	256	268	217	218	38	402	347	402	334	138	380	196	110	111	212	237	89	219	174	149	110	20
LOC102653965	2279	2031	1428	2369	1837	1787	1985	1969	1909	1434	1544	1981	2502	2413	2529	1864	765	625	510	489	405	287	231	253	500	65	136	340	2175	1793	2343	649	1829	1985	2358	1977	322	1247	1863	1898	1595	1826	1636	787	1807	2401	2156	2536	617
LOC102653966	0	0	0	0	0	0	1	0	0	0	0	0	0	0	0	0	0	0	0	0	0	0	0	0	0	0	0	0	0	0	0	0	0	0	0	0	0	1	0	0	0	0	0	0	0	0	0	0	0
LOC102653967	38	27	34	9	22	25	13	34	32	38	19	20	24	19	22	22	67	44	36	57	86	55	49	68	46	62	102	24	70	28	183	25	18	20	22	32	11	35	50	48	29	28	30	9	24	27	16	27	5
LOC102653972	27	20	17	23	10	15	9	9	6	1	13	12	14	17	20	6	24	4	7	7	15	6	7	14	22	6	8	2	16	11	23	2	18	33	23	20	3	8	22	16	10	8	5	6	17	27	18	20	6
LOC102653974	15	13	15	17	11	12	12	7	11	5	5	11	9	7	7	1	17	12	16	16	13	10	21	15	16	10	3	1	7	5	8	3	14	13	12	11	8	2	11	10	5	4	2	3	11	6	5	11	3
LOC102653975	120	144	143	154	175	176	156	159	152	125	183	145	223	168	141	141	278	202	191	214	273	339	350	478	290	316	322	192	148	217	260	48	183	161	181	186	93	193	183	207	124	188	175	52	188	186	211	234	37
LOC102653977	219	213	190	261	173	195	221	187	148	118	116	169	306	220	158	151	253	210	187	167	188	193	192	188	197	161	206	144	196	149	207	42	267	285	318	267	62	146	209	173	115	161	164	48	224	225	258	248	43
LOC102653978	370	356	279	241	109	149	120	86	81	99	119	100	135	110	131	85	512	435	337	354	102	92	60	90	129	98	103	88	115	122	256	35	536	429	424	299	41	98	209	130	60	128	86	37	109	125	204	198	34
LOC102653979	1	0	0	4	1	0	1	1	0	0	0	0	0	1	1	0	1	0	0	0	0	0	0	0	0	0	0	0	0	0	0	0	0	0	0	1	0	1	1	0	0	1	0	0	1	0	0	7	0
LOC102653988	1	8	3	2	9	6	6	9	21	8	11	29	14	9	25	15	9	3	8	6	7	2	9	5	7	14	14	12	15	4	19	3	2	0	4	1	1	1	3	3	8	7	7	2	8	16	6	12	1
LOC102653989	215	145	161	186	100	166	75	105	60	97	69	65	97	71	55	61	291	210	201	163	180	155	128	111	83	95	118	108	120	94	137	15	264	278	283	241	40	135	149	89	65	123	143	32	122	121	161	96	10
LOC102653990	2	3	2	3	0	0	1	0	1	2	0	0	5	3	0	1	1	6	3	1	4	3	1	2	2	1	2	1	3	2	7	1	4	1	4	2	0	2	1	6	0	2	0	2	5	0	4	7	0
LOC102653993	0	3	3	0	3	0	0	0	0	1	1	0	0	0	1	0	1	0	0	1	3	0	1	1	3	4	0	0	0	0	2	1	1	3	0	1	1	2	0	0	1	2	3	0	3	0	0	0	0
LOC102653994	1	2	0	1	0	0	0	0	0	0	2	0	0	0	4	2	0	0	0	0	1	1	0	1	1	0	1	0	0	0	4	0	0	0	0	0	0	2	1	0	0	4	0	1	0	2	5	0	0
LOC102653997	10	0	3	12	5	5	4	4	8	4	2	7	15	4	9	4	4	1	2	1	6	4	4	2	2	3	1	4	0	7	14	1	0	4	3	1	0	0	5	3	5	4	4	2	2	1	1	6	2
LOC102654001	2	1	0	0	4	0	2	2	1	0	0	0	0	2	0	2	0	1	3	3	5	5	3	2	3	2	5	0	0	0	0	2	1	6	5	4	1	0	4	0	2	1	1	1	2	0	3	1	0
LOC102654006	8	3	5	1	13	15	11	12	16	12	8	26	11	3	5	7	16	12	3	19	79	54	59	62	40	32	34	14	25	9	27	8	12	3	13	22	26	29	60	41	33	33	37	16	31	21	10	22	0
LOC102654007	128	111	98	140	93	99	85	78	141	64	101	139	150	135	143	113	88	60	40	42	45	19	24	16	50	9	9	43	127	119	273	45	106	101	135	128	20	57	85	78	98	89	97	41	129	182	160	194	16
LOC102654008	1	0	0	3	0	0	0	0	0	0	0	0	0	0	0	0	1	0	0	0	0	0	0	0	3	0	1	0	0	0	0	0	0	0	0	1	0	0	0	0	0	0	0	0	0	0	0	0	0
LOC102654012	249	217	188	324	258	215	235	205	319	152	302	357	312	321	301	235	220	172	159	152	74	86	51	63	192	43	67	172	328	276	622	85	227	274	315	286	74	161	225	229	281	341	269	99	254	345	290	359	49
LOC102654014	561	519	400	635	530	592	522	500	621	441	541	612	641	712	771	535	391	361	261	272	156	173	172	122	407	61	121	249	647	564	1006	227	452	579	638	564	161	473	496	520	540	599	556	253	639	711	636	787	109
LOC102654016	0	0	0	0	0	0	0	0	0	0	0	0	0	0	0	0	0	0	0	0	0	0	0	0	0	0	0	0	0	0	0	0	0	0	0	0	0	0	0	0	0	0	0	0	0	0	0	0	0
LOC102654017	15	15	15	17	15	9	6	9	2	9	7	7	10	7	10	3	24	21	20	7	25	17	12	18	2	18	11	4	6	4	16	1	15	18	21	16	6	8	12	10	2	6	7	3	7	7	11	11	3
LOC102654020	28	26	15	25	14	16	12	9	13	14	9	23	38	20	15	12	14	8	13	12	21	12	6	8	10	3	6	9	23	32	8	3	60	62	53	76	7	24	42	26	22	25	15	13	31	46	50	57	6
LOC102654023	70	84	82	83	64	50	33	34	8	30	19	21	47	34	26	32	72	86	87	67	105	89	109	117	55	75	80	34	52	37	83	4	110	148	135	103	29	56	63	83	27	44	24	25	80	72	109	76	18
LOC102654025	6	5	0	2	4	0	0	0	0	4	0	3	2	3	1	0	2	3	0	1	1	0	1	2	1	0	0	1	7	3	6	0	0	0	6	4	0	2	2	2	1	0	0	2	3	3	2	11	4
LOC102654029	2335	2448	2147	3170	2527	2972	2500	2931	3049	2119	2787	3321	3497	3453	3090	2715	2087	1749	1267	1349	803	997	506	572	1940	109	229	1151	3298	3543	6137	927	2269	2388	2837	2732	779	1979	3038	2799	2519	2988	2446	1146	3224	3993	3320	4169	638
LOC102654030	6	6	5	7	6	7	3	0	6	6	4	7	6	8	1	4	11	3	8	7	8	7	3	5	1	8	7	2	6	3	9	4	6	7	6	8	1	2	3	7	4	3	5	1	6	5	4	10	2
LOC102654041	2	1	1	3	1	0	2	6	6	1	1	2	1	0	2	3	3	2	0	2	2	1	2	0	2	8	1	2	5	1	18	1	5	1	5	3	1	0	5	2	3	1	4	0	3	0	6	3	0
LOC102654047	7	14	6	6	10	10	5	7	4	10	1	14	41	9	9	9	7	2	12	4	17	7	8	16	12	17	16	5	2	18	3	0	7	29	7	0	2	5	18	11	15	53	21	1	14	5	31	22	0
LOC102654049	0	4	1	0	1	0	0	0	0	0	1	1	0	3	1	2	5	3	2	1	0	0	0	0	0	0	0	0	0	0	1	0	5	1	3	0	0	0	0	3	1	3	0	1	0	0	0	2	0
LOC102654050	60	45	37	73	15	22	14	15	20	15	7	14	32	13	28	16	59	31	34	33	18	17	20	36	38	8	40	30	24	31	32	5	68	97	120	98	7	31	18	32	6	19	35	21	56	89	99	79	12
LOC102654051	1092	1023	890	1007	450	680	394	385	303	220	232	225	526	355	383	323	1199	1186	916	1001	1077	671	900	875	405	448	564	223	464	429	692	111	1127	1403	1276	1180	299	507	626	774	207	290	259	187	642	596	824	667	156
LOC102654053	0	1	0	0	0	0	0	0	0	0	0	0	3	0	0	0	0	0	2	0	1	0	0	0	0	0	0	0	2	2	1	0	0	0	0	1	0	0	0	0	0	0	1	0	1	0	0	0	0
LOC102654054	159	110	89	155	117	113	62	110	142	72	101	143	168	144	135	80	111	94	74	67	61	70	70	60	106	36	111	100	190	173	211	25	122	194	214	211	29	109	89	118	112	141	139	62	142	217	189	224	24
LOC102654055	3	1	4	4	0	1	1	2	0	3	0	0	5	2	0	2	4	6	5	4	3	2	2	2	5	5	5	1	5	1	4	0	1	9	6	9	1	4	5	0	2	2	2	1	3	2	7	6	1
LOC102654056	0	0	0	0	0	0	0	0	0	0	0	0	0	0	0	0	0	0	0	0	0	0	0	0	0	0	0	0	0	0	0	0	0	0	0	0	0	0	0	0	0	0	0	0	0	0	0	0	0
LOC102654066	104	92	85	166	69	94	90	59	61	58	50	66	129	60	67	59	123	111	131	95	104	85	56	81	73	38	52	57	98	65	122	30	132	150	181	188	36	64	90	88	64	75	65	44	105	117	127	128	41
LOC102654069	121	111	83	186	143	134	112	104	81	98	87	88	139	123	166	82	175	146	133	133	90	128	73	126	176	72	102	143	136	118	260	42	136	127	137	124	41	93	141	146	111	118	98	51	157	182	132	154	42
LOC102654070	3	6	1	11	81	35	152	73	96	53	66	135	31	25	25	18	7	4	2	8	11	46	11	3	39	4	4	28	32	19	41	9	5	8	9	8	20	45	71	161	113	75	313	15	49	28	23	43	0
LOC102654074	2	0	0	0	2	1	1	0	0	0	0	0	2	1	0	2	1	0	1	1	1	0	1	0	0	0	1	2	4	0	12	0	0	0	2	3	0	3	1	0	1	1	1	0	1	0	2	2	0
LOC102654076	73	54	75	199	100	103	43	70	55	64	75	63	65	73	74	45	108	75	120	58	85	88	57	74	116	62	95	110	123	130	168	21	105	148	140	140	56	152	73	40	60	78	113	28	109	73	57	56	5
LOC102654078	1	0	3	2	2	1	2	0	1	1	2	3	10	2	3	4	1	3	1	2	0	0	2	1	2	1	1	0	8	2	5	0	2	2	4	5	0	3	3	0	0	0	3	0	0	8	0	1	0
LOC102654079	0	2	0	2	2	1	2	2	0	0	0	4	0	2	1	1	3	7	4	1	3	3	6	5	0	4	3	0	1	2	4	0	3	1	2	2	0	1	1	0	4	1	0	0	5	2	0	2	2
LOC102654083	2656	2527	2298	3041	2395	2641	2372	2410	1928	1822	1667	2078	2780	2537	2482	2054	2403	1900	1724	1352	1275	1416	793	843	1792	304	479	845	2204	2289	2688	834	2153	2279	2525	2294	820	2024	2540	2588	1904	2388	1870	980	2342	2549	2242	2836	557
LOC102654084	885	798	590	639	597	607	498	432	562	526	342	503	601	556	551	481	788	606	550	572	445	554	559	524	523	278	325	211	500	474	614	185	790	824	820	785	239	484	836	753	467	625	598	225	594	682	762	879	209
LOC102654085	163	115	146	221	105	119	87	92	114	71	55	79	65	42	62	36	116	93	132	112	129	123	113	144	88	108	138	68	53	41	79	9	108	127	72	89	41	102	53	99	66	110	100	39	46	74	40	46	38
LOC102654086	1	2	3	2	4	5	2	4	3	3	4	0	2	4	5	3	2	2	2	1	6	3	2	3	3	1	6	2	7	3	6	0	2	5	8	2	2	5	6	7	0	8	5	0	2	12	5	3	0
LOC102654087	0	0	0	0	0	0	0	0	0	0	0	0	0	0	0	0	0	0	0	0	0	0	0	0	0	0	0	0	0	0	0	0	0	0	0	0	0	0	0	0	0	0	0	0	0	0	0	0	0
LOC102654088	75	87	77	63	41	35	27	27	19	39	15	13	19	19	9	27	100	66	77	54	85	56	93	84	56	31	66	15	17	24	29	9	71	49	62	59	25	30	54	58	12	30	16	2	34	32	32	36	19
LOC102654089	114	102	92	131	133	105	113	84	91	97	105	114	165	110	115	92	87	70	100	60	103	96	59	89	88	70	84	90	167	131	176	25	122	199	190	198	40	65	127	139	116	111	134	63	138	173	145	167	27
LOC102654090	145	150	92	159	103	104	111	103	129	102	162	140	191	209	168	128	97	89	95	75	46	56	47	45	98	26	63	95	163	123	252	48	126	124	170	130	22	74	111	82	85	106	110	37	125	192	138	248	37
LOC102654091	31	6	21	15	10	13	14	13	16	7	4	20	22	14	18	5	19	10	9	3	1	2	4	5	10	3	4	6	10	17	17	1	18	20	40	27	7	11	16	16	17	14	12	1	7	16	17	15	5
LOC102654095	1240	1217	988	1312	1012	910	752	750	1039	587	901	1028	1342	1157	1095	808	729	486	551	688	684	545	538	514	744	216	614	582	959	668	1421	184	822	753	833	872	169	446	476	476	426	475	473	231	711	836	849	935	162
LOC102654099	0	0	0	0	0	0	0	0	2	0	0	0	0	0	0	0	0	0	0	0	0	2	1	0	0	3	3	0	1	0	2	2	0	0	0	0	0	0	1	0	0	0	0	0	0	0	0	0	0
LOC102654106	0	12	6	2	8	7	21	3	4	13	13	3	5	11	7	5	6	14	3	6	8	2	0	2	2	4	2	2	9	3	19	4	4	2	5	6	0	1	9	8	4	1	2	1	10	0	3	7	1
LOC102654107	7	10	6	7	6	11	1	2	3	2	4	4	3	5	4	1	9	1	6	5	1	4	5	2	3	3	1	1	3	0	6	0	17	12	9	10	5	6	8	4	2	0	4	1	4	0	6	3	2
LOC102654108	258	245	176	323	207	198	228	236	259	169	175	329	387	352	305	240	127	121	77	90	51	36	13	24	93	7	13	35	341	312	515	81	239	319	344	350	51	141	257	220	247	264	216	75	287	461	382	522	46
LOC102654110	0	2	0	0	0	0	0	3	0	0	0	0	1	0	0	0	1	0	1	0	0	0	2	1	0	0	3	1	0	0	0	0	1	0	0	2	0	2	0	0	0	0	0	1	3	0	1	0	0
LOC102654111	342	335	324	343	274	291	222	228	254	335	237	290	427	383	307	268	406	237	268	276	327	320	427	420	438	401	455	271	304	288	377	96	344	345	382	316	125	238	290	284	279	400	329	121	329	429	381	436	70
LOC102654113	87	61	85	53	64	76	35	45	34	54	18	33	52	26	28	17	183	120	126	132	130	158	129	122	63	189	107	30	43	48	95	22	133	139	159	163	65	87	85	57	27	53	23	19	85	62	60	47	15
LOC102654114	8	6	6	16	9	4	4	3	3	1	2	7	7	2	5	8	7	8	5	0	0	1	3	0	2	1	2	1	2	2	9	3	7	8	26	11	3	2	4	1	1	2	1	1	4	0	0	5	0
LOC102654115	82	117	109	94	98	106	71	71	53	71	66	113	93	108	101	88	86	46	65	55	63	50	73	69	52	45	59	24	76	43	47	18	74	92	90	68	20	45	66	53	53	73	39	22	44	81	67	78	9
LOC102654121	0	0	0	0	0	0	0	0	0	0	0	0	0	0	0	0	0	0	0	0	0	0	0	0	0	0	0	0	0	0	0	0	0	0	0	0	0	0	0	0	0	0	0	0	0	0	0	0	0
LOC102654122	55	60	60	68	64	47	64	49	51	55	49	49	49	50	37	62	101	67	72	73	98	76	76	92	63	101	82	46	37	67	67	13	90	62	74	72	27	57	40	72	26	61	30	15	58	73	62	56	19
LOC102654124	6	16	8	33	7	7	2	1	7	11	10	13	3	4	25	2	9	2	5	9	4	7	1	3	4	0	6	2	13	12	20	2	16	11	21	23	2	3	7	7	2	3	4	1	11	9	9	20	8
LOC102654127	104	64	84	112	95	73	125	93	85	107	113	131	133	132	109	89	93	51	95	64	76	121	70	90	152	29	56	105	140	110	201	32	84	99	111	85	55	88	103	104	115	85	121	53	94	108	110	133	26
LOC102654134	150	137	190	258	65	111	71	112	90	72	91	73	134	112	139	62	115	43	109	91	176	166	123	221	66	56	66	59	77	83	77	15	208	207	257	252	60	128	142	114	69	132	72	30	80	158	194	169	26
LOC102654135	0	2	0	7	1	0	0	0	1	0	12	1	1	1	2	1	0	0	0	1	2	0	0	1	3	4	1	2	8	9	8	0	1	4	1	1	1	0	1	2	6	4	5	0	4	2	2	5	1
LOC102654141	6	13	12	14	11	22	9	18	19	17	21	28	21	10	14	20	22	18	22	7	12	20	31	16	30	23	20	28	17	24	25	3	14	16	13	21	3	14	8	13	18	26	25	8	18	7	18	19	2
LOC102654142	106	89	68	116	61	81	50	55	43	40	51	53	83	52	42	38	156	67	75	88	117	142	123	171	97	101	89	49	63	62	81	13	112	117	121	102	18	60	62	82	58	74	60	9	73	85	105	92	27
LOC102654144	0	0	0	0	0	0	0	0	0	0	0	0	0	0	0	0	0	0	0	0	0	0	0	0	0	0	0	0	0	0	0	0	0	0	0	0	0	0	0	0	0	0	0	0	0	0	0	0	0
LOC102654146	3677	4363	3599	9891	1533	2068	934	896	322	1355	319	266	1743	1441	2703	1190	2563	1884	4444	2472	433	681	1054	1208	589	337	864	225	1166	828	722	379	2444	2658	2472	2551	257	606	1193	791	289	654	175	142	899	853	1121	2323	483
LOC102654151	189	144	169	193	214	176	103	129	206	140	202	151	190	212	141	163	249	120	151	125	209	156	88	129	283	209	358	321	333	337	321	36	354	305	505	495	117	211	172	111	137	185	285	107	127	237	222	221	29
LOC102654154	4	1	6	5	0	1	0	1	7	1	3	3	6	6	7	5	1	1	0	6	1	0	2	4	0	0	4	4	17	12	8	1	2	8	9	7	2	2	9	3	3	5	11	1	9	6	10	10	0
LOC102654156	8	7	6	13	2	3	5	5	2	3	4	1	6	1	6	4	16	9	4	7	16	4	13	17	4	19	16	3	3	7	21	1	15	22	22	16	3	8	13	11	2	10	8	13	6	12	21	11	4
LOC102654158	1	1	1	1	3	5	5	4	5	6	0	0	5	10	12	5	0	0	2	0	3	3	3	4	6	10	13	5	4	7	4	0	0	1	0	0	1	7	2	7	5	5	4	0	8	3	14	16	0
LOC102654159	303	343	249	461	231	267	281	287	255	188	224	326	369	363	335	274	193	202	98	136	51	29	8	23	85	5	5	24	328	330	581	89	380	407	517	474	52	148	351	281	219	260	202	140	349	451	378	475	101
[truncated: 10,255 more rows]
[truncated: 63 more columns]

## Sheet: Table S5
Table S5. Output of statistical anslysis on data from Table S1 used to generate Figure 1
[truncated: 92 more rows]

## Sheet: Table S6
Table S6. Within-diet DEGs for Pol-line bees as calculated with BEB moderation.
[truncated: 6,818 more rows]

[truncated: 13 more sheets: Table S7, Table S8, Table S9, Table S10, Table S11, Table S12, Table S13, Table S14, Table S15, Table S16, Table S17, Table S18, Table S19]
